# Supplementary material for: Large-scale data mining pipeline for identifying novel soybean genes involved in resistance against the soybean cyst nematode
Source: Front Bioinform. 2023 Jun 20;3:1199675. doi: 10.3389/fbinf.2023.1199675 (PMC10319130; doi:10.3389/fbinf.2023.1199675)
Supplement: Supplementary file 3 [file Table1.XLSX]

## Sheet: Supplementary Table 1
Supplementary Table 1. Rhg1 and Rhg4's top soy-soy interacting partners predicted through PIPE4 and SPRINT. In bold are the 58 overlapping proteins.
Rhg gene	PIPE (A^P)	SPRINT (A^S)
	Glyma.20G049600	Glyma.06G093500
	Glyma.03G110000	Glyma.04G091700
	Glyma.02G204800	Glyma.02G213400		Glyma.20G049600
	Glyma.13G129500	Glyma.14G181100		Glyma.13G129500
	Glyma.09G205000	Glyma.01G023900		Glyma.09G205000
	Glyma.06G093500	Glyma.02G040900		Glyma.06G093500
	Glyma.11G028600	Glyma.07G220900		Glyma.02G213400
	Glyma.02G213400	Glyma.20G019200		Glyma.04G227600
	Glyma.04G227600	Glyma.20G049600		Glyma.04G091700
	Glyma.13G220600	Glyma.03G129000		Glyma.09G090000
	Glyma.20G120500	Glyma.04G227600		Glyma.02G040900
	Glyma.04G091700	Glyma.13G097600		Glyma.01G018000
	Glyma.08G140000	Glyma.17G062000		Glyma.01G023900
	Glyma.15G141700	Glyma.08G001800		Glyma.14G181100
	Glyma.13G129400	Glyma.15G162300		Glyma.08G001800
	Glyma.09G090000	Glyma.09G056100		Glyma.13G073000
	Glyma.06G243200	Glyma.05G152000		Glyma.08G019100
	Glyma.14G185200	Glyma.08G108800		Glyma.17G182500
	Glyma.10G152600	Glyma.18G263000		Glyma.08G032900
Glyma.08G108900	Glyma.02G040900	Glyma.11G254700		Glyma.20G037900
	Glyma.06G130000	Glyma.18G266800		Glyma.14G011600
	Glyma.01G000800	Glyma.13G073000		Glyma.08G332900
	Glyma.01G018000	Glyma.U018700		Glyma.17G220000
	Glyma.06G006300	Glyma.05G239400		Glyma.02G302500
	Glyma.12G053700	Glyma.03G181900		Glyma.18G074100
	Glyma.01G023900	Glyma.08G046500		Glyma.16G178800
	Glyma.15G091800	Glyma.05G183500		Glyma.09G131500
	Glyma.14G181100	Glyma.10G058000		Glyma.19G098200
	Glyma.05G010400	Glyma.13G144800		Glyma.12G014500
	Glyma.12G048200	Glyma.09G205000		Glyma.11G110500
	Glyma.10G270700	Glyma.13G129500		Glyma.03G011000
	Glyma.08G001800	Glyma.01G018000		Glyma.07G072100
	Glyma.07G157600	Glyma.08G019100		Glyma.01G107900
	Glyma.13G073000	Glyma.11G080700		Glyma.15G033300
	Glyma.01G047200	Glyma.19G182400		Glyma.U027700
	Glyma.08G019100	Glyma.10G264300		Glyma.11G134000
	Glyma.18G257500	Glyma.09G090000		Glyma.05G207400
	Glyma.04G191300	Glyma.14G185700		Glyma.10G281800
	Glyma.07G253500	Glyma.02G218300		Glyma.12G058100
	Glyma.08G144100	Glyma.14G105700		Glyma.20G107500
				Glyma.08G014100
	Glyma.17G182500	Glyma.08G111500		Glyma.13G341100
	Glyma.08G032900	Glyma.05G153800		Glyma.08G286500
	Glyma.20G037900	Glyma.07G198600		Glyma.17G120900
	Glyma.14G011600	Glyma.13G237800		Glyma.05G012900
	Glyma.08G332900	Glyma.15G075600		Glyma.08G008200
	Glyma.17G220000	Glyma.18G151800		Glyma.06G178800
	Glyma.02G302500	Glyma.13G177800		Glyma.04G200500
	Glyma.18G074100	Glyma.08G343800		Glyma.06G165000
	Glyma.16G178800	Glyma.02G191200		Glyma.19G102000
	Glyma.10G098300	Glyma.03G253000		Glyma.16G147200
	Glyma.09G131500	Glyma.19G250600		Glyma.16G049400
	Glyma.07G207600	Glyma.16G082800		Glyma.05G040600
	Glyma.14G219700	Glyma.03G090700		Glyma.04G187000
	Glyma.19G098200	Glyma.18G074100		Glyma.06G000100
	Glyma.17G258700	Glyma.13G314900		Glyma.04G000200
	Glyma.11G047300	Glyma.08G332900		Glyma.17G085700
	Glyma.01G194600	Glyma.02G302500		Glyma.01G245100
	Glyma.02G124500	Glyma.12G186600		Glyma.11G000300
	Glyma.01G068000	Glyma.14G011600		Glyma.15G047500
Glyma.18G022400	Glyma.17G160500	Glyma.17G220000
	Glyma.09G029300	Glyma.08G350600
	Glyma.05G106000	Glyma.01G145800
	Glyma.14G007700	Glyma.08G320500
	Glyma.02G305600	Glyma.01G050600
	Glyma.15G135100	Glyma.10G155800
	Glyma.03G114400	Glyma.03G198400
	Glyma.19G220200	Glyma.20G232500
	Glyma.03G223000	Glyma.18G165200
	Glyma.17G039100	Glyma.19G196300
	Glyma.17G039000	Glyma.07G118700
	Glyma.03G184000	Glyma.10G134000
	Glyma.07G233800	Glyma.16G178800
	Glyma.13G141600	Glyma.20G037900
	Glyma.10G054500	Glyma.15G047500
	Glyma.15G190500	Glyma.08G185200
	Glyma.10G144300	Glyma.09G131500
	Glyma.02G008700	Glyma.17G182500
	Glyma.10G006500	Glyma.19G098200
	Glyma.19G184700	Glyma.04G128200
	Glyma.02G005500	Glyma.08G032900
	Glyma.12G014500	Glyma.07G152400
	Glyma.11G110500	Glyma.12G014500
	Glyma.03G011000	Glyma.18G203500
	Glyma.07G072100	Glyma.01G119600
	Glyma.13G198100	Glyma.11G110500
	Glyma.01G107900	Glyma.03G056000
	Glyma.15G033300	Glyma.10G281800
	Glyma.U027700	Glyma.11G063900
	Glyma.11G134000	Glyma.20G107500
	Glyma.05G207400	Glyma.02G059000
	Glyma.10G281800	Glyma.16G141700
	Glyma.01G184800	Glyma.01G178300
	Glyma.06G046900	Glyma.15G047500
	Glyma.12G058100	Glyma.01G003800
	Glyma.20G107500	Glyma.19G144800
	Glyma.08G014100	Glyma.07G128100
	Glyma.13G341100	Glyma.16G097900
	Glyma.04G046100	Glyma.08G185200
	Glyma.03G124500	Glyma.10G155800
Glyma.18G022500	Glyma.05G070700	Glyma.20G232500
	Glyma.17G153400	Glyma.07G072100
	Glyma.09G278900	Glyma.03G011000
	Glyma.11G081200	Glyma.08G286500
	Glyma.01G162200	Glyma.13G341100
	Glyma.09G276000	Glyma.U027700
	Glyma.14G002400	Glyma.11G134000
	Glyma.02G310400	Glyma.12G058100
	Glyma.11G057400	Glyma.05G207400
	Glyma.09G114400	Glyma.08G014100
	Glyma.04G187600	Glyma.08G093400
	Glyma.06G178200	Glyma.04G010700
	Glyma.10G014500	Glyma.01G107900
	Glyma.10G001200	Glyma.13G326600
	Glyma.08G286500	Glyma.14G023000
	Glyma.20G059100	Glyma.19G247400
	Glyma.02G305700	Glyma.15G033300
	Glyma.14G007300	Glyma.02G062700
	Glyma.01G003100	Glyma.13G126600
	Glyma.08G228400	Glyma.20G227500
	Glyma.13G025900	Glyma.19G042300
	Glyma.01G163900	Glyma.17G120900
	Glyma.11G079600	Glyma.05G012900
	Glyma.14G222100	Glyma.06G178800
	Glyma.02G045700	Glyma.15G169800
	Glyma.17G120900	Glyma.09G063100
	Glyma.16G123700	Glyma.13G350500
	Glyma.05G012900	Glyma.05G040600
	Glyma.12G217200	Glyma.06G076000
	Glyma.13G284000	Glyma.04G075000
	Glyma.08G008200	Glyma.04G200500
	Glyma.06G178800	Glyma.04G123800
	Glyma.04G200500	Glyma.17G085700
	Glyma.06G169600	Glyma.04G187000
	Glyma.04G196200	Glyma.01G245100
	Glyma.08G148200	Glyma.15G024000
	Glyma.06G165000	Glyma.06G165000
	Glyma.19G102000	Glyma.04G000200
	Glyma.16G147200	Glyma.06G000100
	Glyma.16G049400	Glyma.19G102000
Glyma.18G022600	Glyma.13G207700	Glyma.11G000300
	Glyma.05G040600	Glyma.12G098900
	Glyma.03G239400	Glyma.06G305700
	Glyma.19G236400	Glyma.12G193800
	Glyma.10G155900	Glyma.13G308700
	Glyma.15G261300	Glyma.16G049400
	Glyma.20G232400	Glyma.16G147200
	Glyma.04G187000	Glyma.11G080600
	Glyma.06G000100	Glyma.01G162800
	Glyma.13G207500	Glyma.05G035900
	Glyma.04G000200	Glyma.06G178700
	Glyma.13G207600	Glyma.09G035500
	Glyma.17G085700	Glyma.08G072300
	Glyma.01G113300	Glyma.08G008200
	Glyma.11G187800	Glyma.15G047500
	Glyma.12G086700	Glyma.17G091500
	Glyma.08G165700	Glyma.08G185200
	Glyma.01G245100	Glyma.09G136900
	Glyma.11G000300	Glyma.15G140000
	Glyma.03G016800	Glyma.08G072200
	Glyma.15G047500	Glyma.16G182300

## Sheet: Supplementary Table 2
Supplementary Table 2. Validated PPI from BioGrid and their PIPE4 and SPRINT predictions. In brackets is the top 40-rank of the predicted protein pair.
BioGRID ID Interactor A	BioGRID ID Interactor B	Glyma name Interactor A	Glyma name Interactor B	PIPE prediction (rank)	SPRINT prediction (rank)	Organism Name Interactor A	Organism Name Interactor B
1307641	1317500	Glyma.04G177700	Glyma.08G002100	YES (38)	YES (20)	Glycine max	Glycine max
1304667	1317500	Glyma.06G187400	Glyma.08G002100	YES (38)	YES (21)	Glycine max	Glycine max
989997	989612	Glyma.05G032200	Glyma.18G298300	NO	NO	Glycine max	Glycine max
989997	989614	Glyma.05G032200	Glyma.05G158100	NO	NO	Glycine max	Glycine max
989997	989713	Glyma.05G032200	Glyma.13G290900	NO	NO	Glycine max	Glycine max
989997	1303928	Glyma.05G032200	Glyma.01G058000	NO	NO	Glycine max	Glycine max
989997	1303927	Glyma.05G032200	Glyma.02G115900	NO	NO	Glycine max	Glycine max
989997	1303926	Glyma.05G032200	Glyma.04G099900	NO	NO	Glycine max	Glycine max
989997	989297	Glyma.05G032200	Glyma.12G229200	NO	NO	Glycine max	Glycine max
989997	989612	Glyma.05G032200	Glyma.18G298300	NO	NO	Glycine max	Glycine max
989997	1303928	Glyma.05G032200	Glyma.01G058000	NO	NO	Glycine max	Glycine max
1333490	1301809	Glyma.13G287500	Glyma.08G349500	NO	YES (13)	Glycine max	Glycine max
1301806	1301809	Glyma.12G214100	Glyma.08G349500	NO	YES (13)	Glycine max	Glycine max
1333490	1301806	Glyma.13G287500	Glyma.12G214100	NO	NO	Glycine max	Glycine max
1345989	1307993	Glyma.09G041500	Glyma.12G065600	NO	NO	Glycine max	Glycine max
1345989	1334382	Glyma.09G041500	Glyma.06G123700	NO	NO	Glycine max	Glycine max
1345989	990322	Glyma.09G041500	Glyma.07G049900	NO	NO	Glycine max	Glycine max
			Specificity:	PIPE 11.8%	SPRINT 23.5%

## Sheet: Supplementary Table 3
Supplementary Table 3. Top 1086 candidates based on the 25% soy-soy threshold of overlapping with control lists AP/AS
Gene Name	PIPE SOY-SOY	SPRINT SOY-SOY
Glyma.05g152100	100	57.5
Glyma.15g089900	100	32.5
Glyma.14g184500	97.5	57.5
Glyma.09g202000	97.5	57.5
Glyma.18g150000	97.5	57.5
Glyma.08g274400	97.5	57.5
Glyma.02g217100	97.5	55
Glyma.16g108100	97.5	37.5
Glyma.04g254300	97.5	32.5
Glyma.16g124800	95	60
Glyma.18g174600	82.5	57.5
Glyma.11g234600	80	70
Glyma.01g042000	80	50
Glyma.10g193400	80	30
Glyma.01g132000	77.5	35
Glyma.03g140900	77.5	27.5
Glyma.08g356700	72.5	62.5
Glyma.08g136500	72.5	35
Glyma.09g181300	70	32.5
Glyma.03g195100	70	32.5
Glyma.09g271300	70	25
Glyma.19g011700	67.5	57.5
Glyma.02g025200	67.5	57.5
Glyma.19g076500	67.5	37.5
Glyma.01g205100	67.5	30
Glyma.17g219800	67.5	30
Glyma.02g028100	67.5	27.5
Glyma.14g215100	67.5	27.5
Glyma.14g215200	67.5	27.5
Glyma.17g102600	67.5	27.5
Glyma.14g153100	65	32.5
Glyma.13g060300	65	30
Glyma.10g048800	65	27.5
Glyma.10g027600	65	27.5
Glyma.08g006300	65	27.5
Glyma.13g070900	62.5	60
Glyma.01g039500	62.5	57.5
Glyma.17g076100	62.5	57.5
Glyma.11g026800	62.5	55
Glyma.20g237900	62.5	55
Glyma.14g196600	62.5	40
Glyma.03g094600	62.5	40
Glyma.08g026700	62.5	37.5
Glyma.02g223600	62.5	37.5
Glyma.04g097000	62.5	35
Glyma.02g014700	62.5	27.5
Glyma.18g033700	62.5	27.5
Glyma.06g271000	62.5	27.5
Glyma.20g248000	62.5	27.5
Glyma.20g006100	62.5	27.5
Glyma.04g193600	62.5	25
Glyma.10g271400	62.5	25
Glyma.10g228900	62.5	25
Glyma.13g354200	62.5	25
Glyma.06g063700	62.5	25
Glyma.13g338600	62.5	25
Glyma.18g092000	62.5	25
Glyma.08g036900	60	62.5
Glyma.14g221900	60	52.5
Glyma.09g115000	60	45
Glyma.05g215600	60	42.5
Glyma.18g092700	60	42.5
Glyma.02g283700	60	35
Glyma.09g090400	60	32.5
Glyma.02g094300	60	32.5
Glyma.18g075000	60	27.5
Glyma.09g068100	60	27.5
Glyma.12g225600	60	27.5
Glyma.05g179000	60	27.5
Glyma.15g068600	60	27.5
Glyma.14g140200	60	27.5
Glyma.13g350800	57.5	62.5
Glyma.06g178600	57.5	57.5
Glyma.19g147400	57.5	57.5
Glyma.03g144500	57.5	57.5
Glyma.15g195200	57.5	57.5
Glyma.15g161800	57.5	57.5
Glyma.19g130800	57.5	52.5
Glyma.18g244000	57.5	50
Glyma.10g150500	57.5	47.5
Glyma.02g183600	57.5	42.5
Glyma.15g264300	57.5	37.5
Glyma.15g015200	57.5	37.5
Glyma.16g072300	57.5	37.5
Glyma.06g002800	57.5	35
Glyma.19g223200	57.5	30
Glyma.06g297400	57.5	30
Glyma.13g319300	57.5	30
Glyma.04g228400	57.5	30
Glyma.04g192600	57.5	27.5
Glyma.10g003800	57.5	27.5
Glyma.02g113600	57.5	27.5
Glyma.10g171800	55	72.5
Glyma.06g037000	55	62.5
Glyma.04g057000	55	62.5
Glyma.05g177600	55	57.5
Glyma.15g128900	55	57.5
Glyma.03g072100	55	57.5
Glyma.17g197700	55	55
Glyma.09g100600	55	52.5
Glyma.08g253000	55	47.5
Glyma.02g280000	55	47.5
Glyma.03g130200	55	47.5
Glyma.01g009700	55	37.5
Glyma.16g163400	55	37.5
Glyma.10g107400	55	37.5
Glyma.01g013100	55	35
Glyma.14g149300	55	32.5
Glyma.08g132500	55	32.5
Glyma.15g161700	55	32.5
Glyma.09g133100	55	32.5
Glyma.17g232200	55	27.5
Glyma.06g121900	55	27.5
Glyma.01g149800	55	27.5
Glyma.06g136500	55	27.5
Glyma.09g161800	55	27.5
Glyma.08g355900	55	25
Glyma.08g218900	52.5	62.5
Glyma.11g068000	52.5	62.5
Glyma.12g055500	52.5	57.5
Glyma.03g077500	52.5	57.5
Glyma.19g150400	52.5	55
Glyma.02g103500	52.5	40
Glyma.05g054700	52.5	37.5
Glyma.14g133700	52.5	37.5
Glyma.05g167500	52.5	37.5
Glyma.07g081800	52.5	37.5
Glyma.18g029000	52.5	35
Glyma.04g194200	52.5	35
Glyma.17g077100	52.5	32.5
Glyma.16g179700	52.5	32.5
Glyma.08g312100	52.5	30
Glyma.12g112400	52.5	27.5
Glyma.11g228300	52.5	27.5
Glyma.08g301400	52.5	27.5
Glyma.08g131600	52.5	27.5
Glyma.06g089100	52.5	27.5
Glyma.20g156900	52.5	27.5
Glyma.03g138400	52.5	27.5
Glyma.15g209600	52.5	27.5
Glyma.17g189500	52.5	27.5
Glyma.14g197500	52.5	27.5
Glyma.18g079500	52.5	25
Glyma.12g171700	52.5	25
Glyma.04g101900	52.5	25
Glyma.11g234500	50	55
Glyma.08g213400	50	52.5
Glyma.18g016000	50	50
Glyma.15g152100	50	50
Glyma.06g011600	50	50
Glyma.17g136500	50	47.5
Glyma.11g005500	50	47.5
Glyma.04g135400	50	45
Glyma.01g103100	50	45
Glyma.03g070200	50	45
Glyma.02g038500	50	45
Glyma.18g194700	50	45
Glyma.15g148700	50	45
Glyma.07g004700	50	42.5
Glyma.02g155100	50	42.5
Glyma.08g200200	50	42.5
Glyma.14g214400	50	42.5
Glyma.03g070400	50	42.5
Glyma.18g048300	50	42.5
Glyma.02g266200	50	40
Glyma.18g024100	50	37.5
Glyma.05g007100	50	37.5
Glyma.18g080500	50	37.5
Glyma.04g120500	50	37.5
Glyma.04g255500	50	37.5
Glyma.15g080300	50	37.5
Glyma.20g159100	50	37.5
Glyma.18g046400	50	37.5
Glyma.07g249200	50	37.5
Glyma.08g329800	50	35
Glyma.02g273400	50	32.5
Glyma.13g214400	50	32.5
Glyma.02g004400	50	32.5
Glyma.19g007700	50	32.5
Glyma.08g106000	50	32.5
Glyma.01g103200	50	32.5
Glyma.12g239100	50	32.5
Glyma.15g080000	50	32.5
Glyma.05g086200	50	32.5
Glyma.15g125000	50	32.5
Glyma.17g023200	50	32.5
Glyma.12g096600	50	32.5
Glyma.13g021500	50	32.5
Glyma.06g308200	50	32.5
Glyma.04g006200	50	30
Glyma.18g104200	50	30
Glyma.10g251400	50	30
Glyma.18g294800	50	30
Glyma.04g048000	50	30
Glyma.03g141700	50	30
Glyma.10g146800	50	30
Glyma.16g135400	50	30
Glyma.06g046200	50	30
Glyma.20g195600	50	30
Glyma.05g054000	50	27.5
Glyma.20g223400	50	27.5
Glyma.10g172500	50	27.5
Glyma.07g136000	50	27.5
Glyma.13g252600	50	27.5
Glyma.16g150800	50	27.5
Glyma.15g163600	50	27.5
Glyma.01g057000	50	27.5
Glyma.02g048200	50	27.5
Glyma.05g185500	50	27.5
Glyma.07g103200	50	27.5
Glyma.07g091700	50	27.5
Glyma.05g187500	50	27.5
Glyma.02g051200	50	27.5
Glyma.07g003000	50	27.5
Glyma.09g057300	50	27.5
Glyma.11g220300	50	27.5
Glyma.11g037800	50	27.5
Glyma.15g260500	50	27.5
Glyma.09g102400	50	27.5
Glyma.10g237700	50	27.5
Glyma.15g053800	50	27.5
Glyma.13g007000	50	27.5
Glyma.08g178700	50	27.5
Glyma.08g223600	50	27.5
Glyma.10g155400	50	27.5
Glyma.05g116700	50	27.5
Glyma.06g186200	50	27.5
Glyma.08g054300	50	27.5
Glyma.20g232900	50	27.5
Glyma.03g102300	50	27.5
Glyma.18g163700	50	27.5
Glyma.03g076000	50	27.5
Glyma.05g246300	50	27.5
Glyma.09g236200	50	27.5
Glyma.09g132600	50	27.5
Glyma.20g202900	50	27.5
Glyma.07g147900	50	27.5
Glyma.11g206300	50	27.5
Glyma.16g135100	50	27.5
Glyma.18g260900	50	27.5
Glyma.06g242600	50	25
Glyma.15g112600	50	25
Glyma.06g093000	50	25
Glyma.05g029500	50	25
Glyma.11g218200	50	25
Glyma.11g240800	50	25
Glyma.20g013100	50	25
Glyma.16g094800	50	25
Glyma.01g119200	50	25
Glyma.03g160900	50	25
Glyma.16g170400	50	25
Glyma.10g014600	50	25
Glyma.17g014700	50	25
Glyma.10g160600	50	25
Glyma.08g266500	50	25
Glyma.20g152700	50	25
Glyma.20g033500	47.5	72.5
Glyma.14g067600	47.5	67.5
Glyma.05g212600	47.5	65
Glyma.11g047500	47.5	60
Glyma.16g075200	47.5	60
Glyma.17g240700	47.5	57.5
Glyma.20g222300	47.5	57.5
Glyma.05g058000	47.5	57.5
Glyma.03g130300	47.5	57.5
Glyma.08g234300	47.5	57.5
Glyma.03g232500	47.5	55
Glyma.06g032600	47.5	52.5
Glyma.14g164800	47.5	52.5
Glyma.02g211200	47.5	52.5
Glyma.08g252600	47.5	50
Glyma.01g204300	47.5	47.5
Glyma.16g106500	47.5	47.5
Glyma.19g046100	47.5	47.5
Glyma.09g227800	47.5	47.5
Glyma.20g089300	47.5	45
Glyma.02g081100	47.5	45
Glyma.20g106700	47.5	42.5
Glyma.10g203800	47.5	42.5
Glyma.18g148200	47.5	42.5
Glyma.09g213900	47.5	42.5
Glyma.14g126800	47.5	42.5
Glyma.07g247000	47.5	40
Glyma.09g042200	47.5	40
Glyma.06g222100	47.5	37.5
Glyma.10g206300	47.5	37.5
Glyma.03g214100	47.5	37.5
Glyma.06g028000	47.5	37.5
Glyma.18g195900	47.5	37.5
Glyma.04g001100	47.5	35
Glyma.09g230400	47.5	35
Glyma.18g047400	47.5	35
Glyma.06g062700	47.5	35
Glyma.08g177500	47.5	35
Glyma.18g257000	47.5	35
Glyma.03g122500	47.5	35
Glyma.12g147900	47.5	35
Glyma.16g220100	47.5	32.5
Glyma.04g176800	47.5	32.5
Glyma.09g034100	47.5	32.5
Glyma.18g235300	47.5	32.5
Glyma.04g019000	47.5	32.5
Glyma.09g122600	47.5	30
Glyma.02g086500	47.5	30
Glyma.04g086500	47.5	30
Glyma.04g038800	47.5	30
Glyma.06g147900	47.5	30
Glyma.08g015500	47.5	30
Glyma.15g030500	47.5	30
Glyma.20g006200	47.5	30
Glyma.12g152300	47.5	30
Glyma.08g167000	47.5	30
Glyma.14g090600	47.5	30
Glyma.09g100900	47.5	30
Glyma.19g072100	47.5	30
Glyma.13g130800	47.5	27.5
Glyma.06g122100	47.5	27.5
Glyma.14g196800	47.5	27.5
Glyma.02g245400	47.5	27.5
Glyma.02g229700	47.5	27.5
Glyma.18g211200	47.5	27.5
Glyma.04g032600	47.5	27.5
Glyma.17g168900	47.5	27.5
Glyma.05g141800	47.5	27.5
Glyma.11g193000	47.5	27.5
Glyma.13g105400	47.5	27.5
Glyma.18g058700	47.5	27.5
Glyma.02g020500	47.5	27.5
Glyma.08g097700	47.5	27.5
Glyma.09g018100	47.5	27.5
Glyma.03g057800	47.5	27.5
Glyma.04g178300	47.5	27.5
Glyma.13g021700	47.5	27.5
Glyma.13g146200	47.5	27.5
Glyma.07g185600	47.5	27.5
Glyma.07g259600	47.5	27.5
Glyma.12g173500	47.5	27.5
Glyma.18g004900	47.5	27.5
Glyma.11g028100	47.5	25
Glyma.06g110700	47.5	25
Glyma.14g198300	47.5	25
Glyma.06g103300	47.5	25
Glyma.05g130800	47.5	25
Glyma.05g005700	47.5	25
Glyma.12g081400	47.5	25
Glyma.01g019800	47.5	25
Glyma.07g189000	47.5	25
Glyma.13g188000	45	80
Glyma.13g295900	45	72.5
Glyma.15g082500	45	72.5
Glyma.20g218500	45	72.5
Glyma.18g011100	45	70
Glyma.11g098200	45	67.5
Glyma.06g131400	45	65
Glyma.08g057000	45	65
Glyma.01g240000	45	62.5
Glyma.07g255500	45	62.5
Glyma.11g003600	45	62.5
Glyma.11g003700	45	62.5
Glyma.17g018600	45	62.5
Glyma.11g073400	45	57.5
Glyma.16g093900	45	57.5
Glyma.08g178300	45	57.5
Glyma.10g213000	45	57.5
Glyma.04g035000	45	57.5
Glyma.04g144600	45	57.5
Glyma.09g032000	45	57.5
Glyma.16g129500	45	57.5
Glyma.10g149300	45	57.5
Glyma.09g126000	45	57.5
Glyma.16g134000	45	57.5
Glyma.09g005800	45	57.5
Glyma.04g094100	45	57.5
Glyma.01g151900	45	57.5
Glyma.03g236000	45	57.5
Glyma.18g015900	45	57.5
Glyma.17g198900	45	57.5
Glyma.13g170900	45	57.5
Glyma.11g224700	45	57.5
Glyma.06g226800	45	57.5
Glyma.08g348100	45	57.5
Glyma.04g120700	45	57.5
Glyma.02g007000	45	57.5
Glyma.06g247400	45	57.5
Glyma.12g105100	45	57.5
Glyma.16g101600	45	57.5
Glyma.17g189000	45	57.5
Glyma.04g010200	45	57.5
Glyma.06g301600	45	57.5
Glyma.07g198100	45	57.5
Glyma.10g192500	45	57.5
Glyma.18g123700	45	57.5
Glyma.01g207400	45	57.5
Glyma.08g142200	45	57.5
Glyma.11g035800	45	57.5
Glyma.12g008800	45	57.5
Glyma.02g133500	45	55
Glyma.13g330200	45	55
Glyma.01g173300	45	55
Glyma.09g160100	45	55
Glyma.02g281400	45	52.5
Glyma.01g169900	45	52.5
Glyma.18g230900	45	52.5
Glyma.06g231300	45	52.5
Glyma.01g214000	45	50
Glyma.05g064200	45	50
Glyma.07g185900	45	47.5
Glyma.15g057900	45	45
Glyma.16g095300	45	45
Glyma.13g257000	45	45
Glyma.09g009600	45	42.5
Glyma.16g209600	45	40
Glyma.16g003400	45	40
Glyma.03g165500	45	37.5
Glyma.09g025900	45	35
Glyma.02g120000	45	35
Glyma.10g268900	45	35
Glyma.19g216100	45	35
Glyma.04g111600	45	35
Glyma.02g133400	45	32.5
Glyma.20g120300	45	32.5
Glyma.09g120400	45	32.5
Glyma.07g074800	45	32.5
Glyma.14g051300	45	32.5
Glyma.11g165900	45	32.5
Glyma.16g029600	45	32.5
Glyma.05g007500	45	32.5
Glyma.07g061000	45	32.5
Glyma.19g222100	45	30
Glyma.02g187900	45	30
Glyma.07g128700	45	30
Glyma.17g196100	45	30
Glyma.10g099200	45	27.5
Glyma.16g130000	45	27.5
Glyma.10g173500	45	27.5
Glyma.12g043300	45	27.5
Glyma.03g182100	45	27.5
Glyma.04g186200	45	27.5
Glyma.13g136700	45	27.5
Glyma.06g051900	45	27.5
Glyma.11g152300	45	27.5
Glyma.15g039200	45	27.5
Glyma.10g293300	45	25
Glyma.14g054300	45	25
Glyma.07g147300	45	25
Glyma.19g055000	45	25
Glyma.15g040900	45	25
Glyma.20g040900	45	25
Glyma.20g234300	42.5	70
Glyma.15g099100	42.5	62.5
Glyma.13g149600	42.5	60
Glyma.03g182000	42.5	57.5
Glyma.07g157800	42.5	57.5
Glyma.04g230500	42.5	50
Glyma.01g068500	42.5	45
Glyma.03g168800	42.5	45
Glyma.03g050100	42.5	45
Glyma.03g032000	42.5	42.5
Glyma.18g175100	42.5	42.5
Glyma.19g022800	42.5	40
Glyma.10g225800	42.5	40
Glyma.12g158600	42.5	40
Glyma.02g040200	42.5	37.5
Glyma.16g064100	42.5	37.5
Glyma.18g231000	42.5	37.5
Glyma.14g167300	42.5	35
Glyma.20g164300	42.5	35
Glyma.13g329700	42.5	35
Glyma.15g061200	42.5	35
Glyma.12g194200	42.5	32.5
Glyma.07g013700	42.5	30
Glyma.16g209400	42.5	30
Glyma.08g338900	42.5	30
Glyma.13g076500	42.5	30
Glyma.16g064200	42.5	27.5
Glyma.05g108300	42.5	27.5
Glyma.17g200300	42.5	27.5
Glyma.09g173800	42.5	27.5
Glyma.03g153400	42.5	27.5
Glyma.12g202100	42.5	27.5
Glyma.16g027400	42.5	25
Glyma.12g150300	42.5	25
Glyma.02g083800	42.5	25
Glyma.05g092400	42.5	25
Glyma.14g182400	40	60
Glyma.09g111900	40	57.5
Glyma.14g177800	40	50
Glyma.18g296800	40	50
Glyma.01g193500	40	45
Glyma.15g214000	40	42.5
Glyma.18g239200	40	42.5
Glyma.14g004200	40	42.5
Glyma.03g165600	40	42.5
Glyma.02g117700	40	42.5
Glyma.19g192100	40	42.5
Glyma.15g258400	40	40
Glyma.17g249900	40	40
Glyma.01g180100	40	40
Glyma.04g183400	40	40
Glyma.06g064300	40	40
Glyma.05g155100	40	40
Glyma.18g264800	40	40
Glyma.05g072600	40	37.5
Glyma.13g248800	40	37.5
Glyma.05g193000	40	37.5
Glyma.13g154600	40	37.5
Glyma.03g021300	40	37.5
Glyma.01g215400	40	37.5
Glyma.03g211900	40	37.5
Glyma.06g241300	40	37.5
Glyma.14g045000	40	35
Glyma.13g134400	40	32.5
Glyma.06g310000	40	32.5
Glyma.18g002800	40	32.5
Glyma.11g254300	40	32.5
Glyma.15g264200	40	32.5
Glyma.08g206700	40	32.5
Glyma.07g072800	40	32.5
Glyma.20g137200	40	32.5
Glyma.20g196800	40	32.5
Glyma.19g254200	40	30
Glyma.03g226200	40	30
Glyma.08g113000	40	30
Glyma.05g199600	40	30
Glyma.13g142600	40	30
Glyma.08g215200	40	27.5
Glyma.18g275200	40	27.5
Glyma.08g329700	40	27.5
Glyma.03g178900	40	27.5
Glyma.01g153100	40	27.5
Glyma.03g184200	40	27.5
Glyma.10g079000	40	27.5
Glyma.19g178400	40	27.5
Glyma.12g219600	40	27.5
Glyma.13g157800	40	27.5
Glyma.02g220600	40	27.5
Glyma.12g184500	40	27.5
Glyma.07g069000	40	27.5
Glyma.17g166500	40	27.5
Glyma.07g245600	40	27.5
Glyma.08g111400	40	25
Glyma.16g170200	40	25
Glyma.03g183400	40	25
Glyma.05g104800	40	25
Glyma.19g249400	40	25
Glyma.18g051800	40	25
Glyma.16g205400	40	25
Glyma.09g156400	40	25
Glyma.18g256900	40	25
Glyma.02g251300	40	25
Glyma.13g342300	40	25
Glyma.16g055100	37.5	67.5
Glyma.20g156000	37.5	57.5
Glyma.08g047600	37.5	57.5
Glyma.09g041400	37.5	47.5
Glyma.18g265500	37.5	47.5
Glyma.08g243300	37.5	45
Glyma.16g087200	37.5	42.5
Glyma.20g116200	37.5	42.5
Glyma.09g256200	37.5	42.5
Glyma.10g276800	37.5	40
Glyma.05g151300	37.5	40
Glyma.04g076000	37.5	37.5
Glyma.04g018800	37.5	37.5
Glyma.14g099100	37.5	37.5
Glyma.06g254000	37.5	37.5
Glyma.20g165100	37.5	37.5
Glyma.05g189300	37.5	35
Glyma.05g111400	37.5	35
Glyma.16g005600	37.5	35
Glyma.13g195800	37.5	35
Glyma.18g197600	37.5	35
Glyma.13g083500	37.5	35
Glyma.02g020300	37.5	35
Glyma.18g236200	37.5	32.5
Glyma.10g140500	37.5	32.5
Glyma.04g161500	37.5	32.5
Glyma.06g162500	37.5	32.5
Glyma.19g168100	37.5	32.5
Glyma.06g182500	37.5	32.5
Glyma.15g016900	37.5	32.5
Glyma.04g148800	37.5	32.5
Glyma.15g068700	37.5	32.5
Glyma.13g309200	37.5	32.5
Glyma.10g271900	37.5	32.5
Glyma.11g023900	37.5	32.5
Glyma.05g016400	37.5	32.5
Glyma.10g005700	37.5	30
Glyma.10g066300	37.5	30
Glyma.13g275400	37.5	30
Glyma.20g240900	37.5	30
Glyma.13g161700	37.5	30
Glyma.04g014000	37.5	30
Glyma.20g096400	37.5	27.5
Glyma.02g003100	37.5	27.5
Glyma.13g278300	37.5	27.5
Glyma.18g117500	37.5	27.5
Glyma.17g203500	37.5	27.5
Glyma.09g246400	37.5	27.5
Glyma.09g244300	37.5	27.5
Glyma.14g106900	37.5	27.5
Glyma.06g002900	37.5	27.5
Glyma.17g021100	37.5	27.5
Glyma.13g245000	37.5	27.5
Glyma.18g218000	37.5	27.5
Glyma.08g327700	37.5	27.5
Glyma.13g034800	37.5	27.5
Glyma.13g282500	37.5	27.5
Glyma.13g316900	37.5	27.5
Glyma.19g174200	37.5	27.5
Glyma.17g071000	37.5	27.5
Glyma.08g116200	37.5	25
Glyma.04g232700	37.5	25
Glyma.13g123700	37.5	25
Glyma.20g125800	37.5	25
Glyma.04g156400	37.5	25
Glyma.04g156100	37.5	25
Glyma.03g138200	37.5	25
Glyma.18g208800	35	65
Glyma.17g017400	35	62.5
Glyma.11g072300	35	62.5
Glyma.06g288800	35	62.5
Glyma.18g070300	35	60
Glyma.17g050500	35	57.5
Glyma.07g113400	35	57.5
Glyma.17g139100	35	57.5
Glyma.04g136400	35	57.5
Glyma.11g131300	35	57.5
Glyma.04g135500	35	57.5
Glyma.18g100800	35	57.5
Glyma.19g078800	35	55
Glyma.10g202500	35	55
Glyma.16g209500	35	55
Glyma.08g335300	35	55
Glyma.18g159700	35	52.5
Glyma.01g006400	35	50
Glyma.13g043300	35	50
Glyma.07g153500	35	50
Glyma.20g070800	35	50
Glyma.03g156100	35	50
Glyma.16g097200	35	50
Glyma.15g247700	35	50
Glyma.05g059500	35	50
Glyma.15g173000	35	47.5
Glyma.06g321000	35	47.5
Glyma.11g182100	35	47.5
Glyma.15g277400	35	45
Glyma.07g151900	35	45
Glyma.20g047600	35	42.5
Glyma.07g118300	35	42.5
Glyma.06g190100	35	42.5
Glyma.13g260100	35	42.5
Glyma.16g053500	35	40
Glyma.11g136300	35	40
Glyma.05g135800	35	40
Glyma.04g088100	35	40
Glyma.05g166600	35	40
Glyma.10g266500	35	40
Glyma.11g104400	35	40
Glyma.10g134700	35	40
Glyma.08g288200	35	40
Glyma.04g046600	35	40
Glyma.09g067100	35	40
Glyma.10g115000	35	37.5
Glyma.02g148900	35	37.5
Glyma.08g208500	35	37.5
Glyma.19g061200	35	37.5
Glyma.13g161100	35	37.5
Glyma.02g128800	35	37.5
Glyma.12g117300	35	37.5
Glyma.14g051500	35	37.5
Glyma.20g175400	35	37.5
Glyma.04g038700	35	37.5
Glyma.03g075600	35	37.5
Glyma.06g160500	35	37.5
Glyma.03g173300	35	37.5
Glyma.06g062600	35	35
Glyma.06g021900	35	35
Glyma.08g071000	35	35
Glyma.08g274300	35	35
Glyma.13g356200	35	35
Glyma.11g211900	35	35
Glyma.07g161500	35	35
Glyma.13g141800	35	35
Glyma.05g069600	35	35
Glyma.04g129900	35	35
Glyma.03g072700	35	35
Glyma.12g111400	35	35
Glyma.18g019800	35	35
Glyma.17g152300	35	35
Glyma.19g032800	35	35
Glyma.20g163600	35	35
Glyma.02g300200	35	35
Glyma.15g007900	35	35
Glyma.20g132700	35	32.5
Glyma.11g058500	35	32.5
Glyma.14g160800	35	32.5
Glyma.11g030800	35	32.5
Glyma.03g057700	35	32.5
Glyma.12g020300	35	32.5
Glyma.07g240200	35	32.5
Glyma.15g098800	35	32.5
Glyma.09g160000	35	32.5
Glyma.14g114200	35	32.5
Glyma.17g209500	35	32.5
Glyma.09g171100	35	32.5
Glyma.06g216700	35	32.5
Glyma.02g105900	35	32.5
Glyma.07g146400	35	32.5
Glyma.06g046600	35	32.5
Glyma.06g229700	35	32.5
Glyma.03g064000	35	32.5
Glyma.11g048000	35	32.5
Glyma.01g149200	35	32.5
Glyma.04g225400	35	32.5
Glyma.05g039900	35	32.5
Glyma.02g147900	35	32.5
Glyma.07g268100	35	32.5
Glyma.15g209200	35	32.5
Glyma.06g234200	35	32.5
Glyma.18g157700	35	30
Glyma.20g149200	35	30
Glyma.10g279200	35	30
Glyma.13g096500	35	30
Glyma.02g050300	35	30
Glyma.08g055600	35	30
Glyma.18g171400	35	30
Glyma.17g007300	35	30
Glyma.13g100400	35	30
Glyma.20g159000	35	30
Glyma.08g327100	35	30
Glyma.18g131800	35	30
Glyma.15g198500	35	30
Glyma.10g050400	35	30
Glyma.12g018900	35	30
Glyma.08g261400	35	30
Glyma.02g043300	35	30
Glyma.10g102100	35	30
Glyma.12g022500	35	30
Glyma.15g269600	35	27.5
Glyma.17g142000	35	27.5
Glyma.11g208200	35	27.5
Glyma.04g206300	35	27.5
Glyma.15g250200	35	27.5
Glyma.17g051800	35	27.5
Glyma.17g177400	35	27.5
Glyma.11g023300	35	27.5
Glyma.06g113100	35	27.5
Glyma.13g079200	35	27.5
Glyma.02g301000	35	27.5
Glyma.13g153800	35	27.5
Glyma.08g270900	35	27.5
Glyma.13g323400	35	27.5
Glyma.01g120400	35	27.5
Glyma.19g030900	35	27.5
Glyma.12g089400	35	27.5
Glyma.11g146800	35	27.5
Glyma.05g005200	35	27.5
Glyma.02g176300	35	27.5
Glyma.16g040500	35	27.5
Glyma.13g244200	35	27.5
Glyma.09g066600	35	27.5
Glyma.17g178900	35	27.5
Glyma.10g252900	35	27.5
Glyma.02g260500	35	27.5
Glyma.06g159400	35	27.5
Glyma.01g183000	35	27.5
Glyma.05g016000	35	25
Glyma.04g158800	35	25
Glyma.08g223900	35	25
Glyma.09g259000	35	25
Glyma.09g016100	35	25
Glyma.09g230500	35	25
Glyma.08g208200	35	25
Glyma.17g063000	35	25
Glyma.17g062200	35	25
Glyma.15g121800	35	25
Glyma.08g359700	35	25
Glyma.19g004800	35	25
Glyma.13g196200	35	25
Glyma.01g053800	35	25
Glyma.20g126300	35	25
Glyma.02g103100	35	25
Glyma.12g240800	35	25
Glyma.20g081500	35	25
Glyma.02g192600	35	25
Glyma.06g104100	35	25
Glyma.08g261000	35	25
Glyma.10g146900	35	25
Glyma.12g027700	35	25
Glyma.19g017200	35	25
Glyma.03g252000	35	25
Glyma.11g048400	35	25
Glyma.15g045300	35	25
Glyma.09g112100	35	25
Glyma.18g017700	35	25
Glyma.03g002600	35	25
Glyma.08g265700	35	25
Glyma.15g215500	35	25
Glyma.10g079100	35	25
Glyma.05g183200	35	25
Glyma.14g208200	35	25
Glyma.20g187900	32.5	72.5
Glyma.07g048700	32.5	57.5
Glyma.14g078600	32.5	57.5
Glyma.15g102600	32.5	57.5
Glyma.11g046900	32.5	57.5
Glyma.09g254400	32.5	57.5
Glyma.18g263900	32.5	57.5
Glyma.06g259100	32.5	57.5
Glyma.01g112600	32.5	57.5
Glyma.03g124100	32.5	57.5
Glyma.08g361800	32.5	57.5
Glyma.18g300000	32.5	57.5
Glyma.02g240500	32.5	52.5
Glyma.14g000700	32.5	50
Glyma.15g100000	32.5	50
Glyma.02g080200	32.5	47.5
Glyma.10g268700	32.5	45
Glyma.04g007700	32.5	45
Glyma.02g082800	32.5	42.5
Glyma.19g248000	32.5	40
Glyma.16g069300	32.5	40
Glyma.07g125400	32.5	40
Glyma.08g060300	32.5	40
Glyma.08g329500	32.5	37.5
Glyma.13g349600	32.5	37.5
Glyma.06g165200	32.5	35
Glyma.09g277500	32.5	35
Glyma.08g314900	32.5	35
Glyma.13g186400	32.5	35
Glyma.02g245300	32.5	32.5
Glyma.14g122800	32.5	32.5
Glyma.17g225600	32.5	32.5
Glyma.14g140900	32.5	32.5
Glyma.02g179800	32.5	32.5
Glyma.11g237700	32.5	30
Glyma.02g130700	32.5	30
Glyma.12g005900	32.5	30
Glyma.02g257500	32.5	30
Glyma.04g226600	32.5	30
Glyma.01g093200	32.5	27.5
Glyma.10g174700	32.5	27.5
Glyma.19g162900	32.5	27.5
Glyma.12g139100	32.5	27.5
Glyma.08g029100	32.5	27.5
Glyma.16g141200	32.5	27.5
Glyma.01g086700	32.5	27.5
Glyma.11g087300	32.5	27.5
Glyma.03g177600	32.5	27.5
Glyma.10g015300	32.5	25
Glyma.04g173000	32.5	25
Glyma.13g009900	32.5	25
Glyma.07g224400	32.5	25
Glyma.17g032300	32.5	25
Glyma.13g268800	32.5	25
Glyma.19g190400	30	57.5
Glyma.06g064900	30	57.5
Glyma.01g030100	30	57.5
Glyma.12g157100	30	57.5
Glyma.10g010400	30	52.5
Glyma.06g242000	30	50
Glyma.17g025900	30	47.5
Glyma.05g039700	30	47.5
Glyma.12g055300	30	42.5
Glyma.13g220300	30	42.5
Glyma.11g002600	30	40
Glyma.10g162200	30	40
Glyma.11g108100	30	40
Glyma.04g200400	30	37.5
Glyma.18g076900	30	37.5
Glyma.04g129500	30	37.5
Glyma.12g023300	30	37.5
Glyma.09g051200	30	35
Glyma.08g091000	30	35
Glyma.14g009400	30	35
Glyma.09g228800	30	35
Glyma.19g198500	30	35
Glyma.15g241100	30	35
Glyma.01g223500	30	32.5
Glyma.14g189900	30	32.5
Glyma.02g309400	30	32.5
Glyma.19g023200	30	32.5
Glyma.20g099600	30	32.5
Glyma.09g261100	30	32.5
Glyma.02g260400	30	30
Glyma.12g004900	30	30
Glyma.09g184200	30	30
Glyma.08g040200	30	30
Glyma.15g055400	30	30
Glyma.17g028300	30	30
Glyma.20g060100	30	27.5
Glyma.19g061000	30	27.5
Glyma.02g093600	30	27.5
Glyma.20g092900	30	27.5
Glyma.10g251300	30	27.5
Glyma.17g142400	30	27.5
Glyma.05g196100	30	27.5
Glyma.12g242400	30	27.5
Glyma.04g068000	30	27.5
Glyma.05g121100	30	27.5
Glyma.05g009500	30	25
Glyma.04g099200	30	25
Glyma.19g166900	30	25
Glyma.07g178000	30	25
Glyma.07g273900	30	25
Glyma.02g119300	30	25
Glyma.03g188000	30	25
Glyma.01g026700	30	25
Glyma.13g320300	30	25
Glyma.17g060800	30	25
Glyma.03g194900	30	25
Glyma.19g182500	27.5	57.5
Glyma.18g008400	27.5	57.5
Glyma.07g172200	27.5	57.5
Glyma.17g010800	27.5	57.5
Glyma.12g136500	27.5	57.5
Glyma.09g075600	27.5	52.5
Glyma.09g232300	27.5	50
Glyma.03g037700	27.5	47.5
Glyma.02g294700	27.5	47.5
Glyma.12g153900	27.5	45
Glyma.20g097600	27.5	45
Glyma.13g290300	27.5	42.5
Glyma.17g250800	27.5	42.5
Glyma.07g042700	27.5	40
Glyma.20g098000	27.5	40
Glyma.20g112900	27.5	40
Glyma.14g006700	27.5	40
Glyma.10g272600	27.5	40
Glyma.06g045600	27.5	37.5
Glyma.18g192800	27.5	37.5
Glyma.19g113200	27.5	37.5
Glyma.19g257400	27.5	37.5
Glyma.16g189800	27.5	37.5
Glyma.09g018800	27.5	35
Glyma.13g362700	27.5	35
Glyma.16g004900	27.5	35
Glyma.03g031100	27.5	35
Glyma.08g162400	27.5	35
Glyma.09g025500	27.5	35
Glyma.06g113300	27.5	35
Glyma.09g091000	27.5	35
Glyma.11g019800	27.5	32.5
Glyma.15g070800	27.5	32.5
Glyma.07g263200	27.5	32.5
Glyma.07g029100	27.5	32.5
Glyma.10g101800	27.5	32.5
Glyma.18g026700	27.5	30
Glyma.03g188700	27.5	30
Glyma.05g012600	27.5	30
Glyma.18g057800	27.5	30
Glyma.20g089400	27.5	30
Glyma.12g183200	27.5	30
Glyma.17g082100	27.5	30
Glyma.03g204400	27.5	30
Glyma.02g207800	27.5	30
Glyma.12g191400	27.5	30
Glyma.19g050100	27.5	30
Glyma.08g322000	27.5	30
Glyma.06g188300	27.5	27.5
Glyma.11g051200	27.5	27.5
Glyma.08g298200	27.5	27.5
Glyma.10g192400	27.5	27.5
Glyma.09g083100	27.5	27.5
Glyma.08g340800	27.5	27.5
Glyma.06g255100	27.5	27.5
Glyma.04g016300	27.5	27.5
Glyma.13g190200	27.5	27.5
Glyma.17g229200	27.5	27.5
Glyma.05g230300	27.5	27.5
Glyma.16g127400	27.5	27.5
Glyma.15g237700	27.5	27.5
Glyma.09g094300	27.5	27.5
Glyma.06g296300	27.5	27.5
Glyma.18g205800	27.5	27.5
Glyma.08g352100	27.5	27.5
Glyma.20g217700	27.5	25
Glyma.07g145000	27.5	25
Glyma.10g180800	27.5	25
Glyma.01g014700	27.5	25
Glyma.12g059000	27.5	25
Glyma.02g038100	27.5	25
Glyma.17g132300	27.5	25
Glyma.16g039900	27.5	25
Glyma.20g191000	27.5	25
Glyma.09g116500	27.5	25
Glyma.13g342400	27.5	25
Glyma.04g195100	27.5	25
Glyma.09g157900	25	82.5
Glyma.08g253500	25	72.5
Glyma.19g092800	25	67.5
Glyma.18g156500	25	65
Glyma.06g178400	25	62.5
Glyma.06g236800	25	57.5
Glyma.06g132400	25	57.5
Glyma.18g227900	25	57.5
Glyma.01g049200	25	57.5
Glyma.14g106600	25	57.5
Glyma.16g148600	25	57.5
Glyma.12g114700	25	57.5
Glyma.20g099200	25	50
Glyma.06g180400	25	50
Glyma.06g036600	25	50
Glyma.15g008300	25	50
Glyma.08g186000	25	47.5
Glyma.13g303300	25	47.5
Glyma.08g349100	25	45
Glyma.20g055800	25	45
Glyma.11g022300	25	45
Glyma.12g183600	25	45
Glyma.06g090100	25	45
Glyma.12g181400	25	45
Glyma.05g151000	25	42.5
Glyma.09g113900	25	42.5
Glyma.19g255800	25	42.5
Glyma.09g059400	25	42.5
Glyma.16g148300	25	42.5
Glyma.19g159500	25	40
Glyma.17g242800	25	40
Glyma.15g274800	25	40
Glyma.08g264200	25	40
Glyma.04g096100	25	37.5
Glyma.14g191600	25	37.5
Glyma.11g101800	25	37.5
Glyma.13g246600	25	37.5
Glyma.10g255100	25	37.5
Glyma.08g346200	25	37.5
Glyma.01g226100	25	37.5
Glyma.17g027000	25	37.5
Glyma.08g312700	25	37.5
Glyma.11g189500	25	37.5
Glyma.13g030100	25	37.5
Glyma.14g021500	25	37.5
Glyma.18g167400	25	35
Glyma.13g001000	25	35
Glyma.10g196400	25	35
Glyma.16g221500	25	35
Glyma.07g045600	25	32.5
Glyma.04g207700	25	32.5
Glyma.16g066300	25	32.5
Glyma.20g238000	25	32.5
Glyma.03g001100	25	32.5
Glyma.08g120500	25	32.5
Glyma.10g195000	25	32.5
Glyma.14g030800	25	32.5
Glyma.20g105200	25	30
Glyma.05g167600	25	30
Glyma.02g184700	25	30
Glyma.12g039600	25	30
Glyma.17g015900	25	30
Glyma.07g175000	25	30
Glyma.17g209700	25	30
Glyma.08g031900	25	27.5
Glyma.06g169500	25	27.5
Glyma.04g106800	25	27.5
Glyma.08g025000	25	27.5
Glyma.03g263200	25	27.5
Glyma.07g197700	25	27.5
Glyma.20g080000	25	27.5
Glyma.09g183000	25	27.5
Glyma.20g178500	25	27.5
Glyma.07g129100	25	27.5
Glyma.07g111700	25	27.5
Glyma.12g198400	25	27.5
Glyma.18g289500	25	27.5
Glyma.18g183000	25	27.5
Glyma.20g010300	25	27.5
Glyma.04g254500	25	27.5
Glyma.19g017900	25	27.5
Glyma.10g135900	25	27.5
Glyma.07g096800	25	27.5
Glyma.13g062800	25	25
Glyma.09g102300	25	25
Glyma.14g022600	25	25
Glyma.14g042000	25	25
Glyma.08g362400	25	25
Glyma.02g273000	25	25
Glyma.13g165000	25	25
Glyma.09g162400	25	25
Glyma.18g278100	25	25
Glyma.07g166800	25	25

## Sheet: Supplementary Table 4
Supplementary Table 4. GO Terms for rhg1 and Rhg4 top interacting partners based on PIPE4's and SPRINT's 58 overlapping predicted proteins, obtained from Soybase's GO enrichment tool
GO_id	Genome_GO_count	Expressed_GO	Expected_expression	Status	Corrected_P	GO_desc
GO:0016575	29	10	0.242608	Overrepresented	1.72318e-12	histone deacetylation
GO:1901000	4	4	0.0334632	Overrepresented	3.35879e-07	regulation of response to salt stress
GO:2000026	5	4	0.041829	Overrepresented	1.66837e-06	regulation of multicellular organismal development
GO:0016579	123	10	1.02899	Overrepresented	6.46661e-06	protein deubiquitination
GO:0009405	7	4	0.0585606	Overrepresented	1.15257e-05	pathogenesis
GO:0006355	4060	9	33.9651	Underrepresented	2.95064e-05	regulation of transcription, DNA-dependent
GO:0050821	22	5	0.184047	Overrepresented	6.46567e-05	protein stabilization
GO:0048522	53	6	0.443387	Overrepresented	0.000373081	positive regulation of cellular process
GO:0090332	31	5	0.25934	Overrepresented	0.000392335	stomatal closure
GO:0016573	15	4	0.125487	Overrepresented	0.000426458	histone acetylation
GO:0009294	70	6	0.585606	Overrepresented	0.00189257	DNA mediated transformation
GO:0010388	238	10	1.99106	Overrepresented	0.0024666	cullin deneddylation
GO:0009861	23	4	0.192413	Overrepresented	0.00262497	jasmonic acid and ethylene-dependent systemic resistance
GO:0016441	25	4	0.209145	Overrepresented	0.0037011	posttranscriptional gene silencing
GO:0009816	143	7	1.19631	Overrepresented	0.0146742	defense response to bacterium, incompatible interaction
GO:0048658	17	3	0.142218	Overrepresented	0.0254456	anther wall tapetum development
GO:0010440	113	6	0.945335	Overrepresented	0.0270566	stomatal lineage progression
GO:0009908	269	9	2.2504	Overrepresented	0.0328373	flower development
GO:0010187	77	5	0.644166	Overrepresented	0.0333901	negative regulation of seed germination
GO:0048366	332	9	2.77744	Overrepresented	0.142519	leaf development
GO:0016571	156	6	1.30506	Overrepresented	0.144578	histone methylation
GO:0009410	174	6	1.45565	Overrepresented	0.248554	response to xenobiotic stimulus
GO:0019722	141	5	1.17958	Overrepresented	0.47552	calcium-mediated signaling
GO:0009612	152	5	1.2716	Overrepresented	0.64681	response to mechanical stimulus
GO:0009640	502	10	4.19963	Overrepresented	0.707092	photomorphogenesis
GO:0050826	221	6	1.84884	Overrepresented	0.771438	response to freezing
GO:0019915	222	6	1.85721	Overrepresented	0.787498	lipid storage
GO:0043687	222	6	1.85721	Overrepresented	0.787498	post-translational protein modification
GO:0009933	233	6	1.94923	Overrepresented	0.980058	meristem structural organization
GO:0042742	1063	2	8.89284	Underrepresented	1.0669	defense response to bacterium
GO:0010286	184	5	1.53931	Overrepresented	1.37623	heat acclimation
GO:0006468	2386	10	19.9608	Underrepresented	1.42888	protein phosphorylation
GO:0010182	272	6	2.2755	Overrepresented	1.92394	sugar mediated signaling pathway
GO:0010431	139	4	1.16285	Overrepresented	2.08903	seed maturation
GO:0009737	1254	4	10.4907	Underrepresented	2.81302	response to abscisic acid stimulus
GO:0016458	156	4	1.30506	Overrepresented	2.991	gene silencing
GO:0048367	174	4	1.45565	Overrepresented	4.15121	shoot system development
GO:0006457	779	11	6.51695	Overrepresented	7.54249	protein folding
GO:0009742	80	2	0.669263	Overrepresented	10.2756	brassinosteroid mediated signaling pathway
GO:0046685	82	2	0.685995	Overrepresented	10.6872	response to arsenic-containing substance
GO:0010228	754	10	6.30781	Overrepresented	10.7668	vegetative to reproductive phase transition of meristem
GO:0010162	406	6	3.39651	Overrepresented	11.3197	seed dormancy process
GO:0006952	1116	5	9.33623	Underrepresented	13.0497	defense response
GO:0015979	452	1	3.78134	Underrepresented	13.9618	photosynthesis
GO:0009860	460	1	3.84826	Underrepresented	13.993	pollen tube growth
GO:0006511	619	2	5.17843	Underrepresented	18.4804	ubiquitin-dependent protein catabolic process
GO:0009408	659	8	5.51306	Overrepresented	19.6073	response to heat
GO:0009845	482	6	4.03231	Overrepresented	21.8036	seed germination
GO:0006487	298	4	2.49301	Overrepresented	22.9356	protein N-linked glycosylation
GO:0000956	305	4	2.55157	Overrepresented	23.4951	nuclear-transcribed mRNA catabolic process
GO:0045893	1080	6	9.03506	Underrepresented	28.5104	positive regulation of transcription, DNA-dependent
GO:0009409	1117	6	9.34459	Underrepresented	28.7806	response to cold
GO:0019684	320	1	2.67705	Underrepresented	38.1592	photosynthesis, light reaction
GO:0009827	322	1	2.69379	Underrepresented	38.201	plant-type cell wall modification
GO:0006486	348	4	2.9113	Overrepresented	38.9904	protein glycosylation
GO:0008283	388	4	3.24593	Overrepresented	40.93	cell proliferation
GO:0009414	888	5	7.42882	Underrepresented	41.1244	response to water deprivation
GO:0048364	401	4	3.35468	Overrepresented	41.703	root development
GO:0009644	582	3	4.86889	Underrepresented	46.1289	response to high light intensity
GO:0016567	597	6	4.99438	Overrepresented	46.3964	protein ubiquitination
GO:0009651	1845	13	15.4349	Underrepresented	49.9068	response to salt stress
GO:0030003	274	1	2.29223	Underrepresented	52.7258	cellular cation homeostasis
GO:0009560	289	1	2.41771	Underrepresented	53.0752	embryo sac egg cell differentiation
GO:0045892	468	4	3.91519	Overrepresented	57.4581	negative regulation of transcription, DNA-dependent
GO:0042542	511	3	4.27492	Underrepresented	57.9026	response to hydrogen peroxide
GO:0009793	1180	10	9.87164	Overrepresented	62.6844	embryo development ending in seed dormancy
GO:0006499	1045	8	8.74225	Underrepresented	72	N-terminal protein myristoylation
GO:0009555	405	3	3.38815	Underrepresented	72	pollen development
GO:0009909	744	6	6.22415	Underrepresented	72	regulation of flower development
GO:0048573	342	2	2.8611	Underrepresented	72	photoperiodism, flowering
GO:0070838	237	1	1.98269	Underrepresented	72	divalent metal ion transport
GO:0004407	27	10	0.0887095	Overrepresented	1.28237e-17	histone deacetylase activity
GO:0051082	257	11	0.844383	Overrepresented	1.59395e-08	unfolded protein binding
GO:0004221	87	6	0.285842	Overrepresented	7.13906e-06	ubiquitin thiolesterase activity
GO:0004843	69	4	0.226702	Overrepresented	0.00128795	ubiquitin-specific protease activity
GO:0004197	49	2	0.160991	Overrepresented	0.181091	cysteine-type endopeptidase activity
GO:0016887	585	5	1.92204	Overrepresented	0.70119	ATPase activity
GO:0008270	3032	4	9.96175	Underrepresented	0.744987	zinc ion binding
GO:0005524	4522	21	14.8572	Overrepresented	1.53299	ATP binding
GO:0005515	4182	19	13.7401	Overrepresented	2.39766	protein binding
GO:0003677	3934	9	12.9253	Underrepresented	4.85816	DNA binding
GO:0016301	2134	4	7.01133	Underrepresented	5.25275	kinase activity
GO:0003700	3846	9	12.6362	Underrepresented	5.93841	sequence-specific DNA binding transcription factor activity
GO:0004672	2453	10	8.05942	Overrepresented	7.39819	protein kinase activity
GO:0016772	2469	10	8.11199	Overrepresented	7.43026	transferase activity, transferring phosphorus-containing groups
GO:0004713	796	2	2.61529	Underrepresented	16	protein tyrosine kinase activity

## Sheet: Supplementary Table 5
Supplementary Table 5. REVIGO biological process table output for GO terms in supplementary table 3 related to PIPE4's and SPRINT overlapping rhg1 and Rhg4 protein predictions.
TermID	Name	Value	LogSize	Frequency	Uniqueness	Dispensability	Representative
GO:0000338	protein deneddylation	NaN	1.11394	0.0555736	0.878505	0.246939	null
GO:0016579	protein deubiquitination	NaN	1.91381	0.375122	0.861285	0.814907	338
GO:0006355	regulation of DNA-templated transcription	NaN	3.36418	10.7072	0.867728	0.431969	null
GO:0006457	protein folding	NaN	2.29226	0.90307	0.985379	0.0243302	null
GO:0006468	protein phosphorylation	NaN	3.03503	5.01551	0.853472	0.575017	null
GO:0006486	protein glycosylation	NaN	2.21219	0.750243	0.846108	0.433392	null
GO:0006487	protein N-linked glycosylation	NaN	1.68124	0.217663	0.859457	0.881074	6486
GO:0006499	N-terminal protein myristoylation	NaN	0.69897	0.0185245	0.876039	0.221345	null
GO:0016571	histone methylation	NaN	1.87506	0.342704	0.847397	0.798379	6499
GO:0016573	histone acetylation	NaN	1.66276	0.208401	0.857538	0.74223	6499
GO:0006511	ubiquitin-dependent protein catabolic process	NaN	2.69723	2.30167	0.844852	0.505311	null
GO:0000956	nuclear-transcribed mRNA catabolic process	NaN	1.93952	0.398277	0.7965	0.720111	6511
GO:0006952	defense response	NaN	3.20222	7.37276	0.84248	0.34622	null
GO:0008283	cell population proliferation	NaN	1.17609	0.0648358	0.988226	0	null
GO:0009294	DNA-mediated transformation	NaN	1.38021	0.106516	0.987775	0.0193575	null
GO:0009408	response to heat	NaN	2.4216	1.21799	0.800659	0.61204	null
GO:0009409	response to cold	NaN	2.61172	1.8895	0.792731	0.813196	9408
GO:0009410	response to xenobiotic stimulus	NaN	0.954243	0.037049	0.903269	0	null
GO:0009414	response to water deprivation	NaN	2.57519	1.73667	0.771975	0.671836	null
GO:0009555	pollen development	NaN	2.54283	1.61163	0.80367	0.594388	null
GO:0009560	embryo sac egg cell differentiation	NaN	0.69897	0.0185245	0.808257	0.244669	null
GO:0009612	response to mechanical stimulus	NaN	1.27875	0.0833603	0.855833	0.30853	null
GO:0009640	photomorphogenesis	NaN	1.83251	0.310286	0.680147	0.575428	null
GO:0009644	response to high light intensity	NaN	1.81291	0.296392	0.842289	0.331303	null
GO:0009651	response to salt stress	NaN	2.63949	2.01454	0.812936	0.439795	null
GO:0009737	response to abscisic acid	NaN	2.74273	2.55638	0.842495	0.510486	null
GO:0009742	brassinosteroid mediated signaling pathway	NaN	1.92942	0.389015	0.785002	0.649064	null
GO:0009827	plant-type cell wall modification	NaN	1.5563	0.16209	0.987366	0.020411	null
GO:0009845	seed germination	NaN	1.94939	0.407539	0.806863	0.310252	null
GO:0009860	pollen tube growth	NaN	2.09691	0.57426	0.781118	0.546745	null
GO:0009861	jasmonic acid and ethylene-dependent systemic resistance	NaN	1.17609	0.0648358	0.885784	0.116973	null
GO:0009933	meristem structural organization	NaN	1.72428	0.240819	0.839652	0	null
GO:0010182	sugar mediated signaling pathway	NaN	1.5563	0.16209	0.802901	0.393999	null
GO:0010187	negative regulation of seed germination	NaN	1.39794	0.111147	0.881918	0.694176	null
GO:0010228	vegetative to reproductive phase transition of meristem	NaN	2.21748	0.759505	0.778286	0.493131	null
GO:0010286	heat acclimation	NaN	1.79934	0.28713	0.82346	0.663876	null
GO:0010431	seed maturation	NaN	1.81954	0.301023	0.774162	0.664217	null
GO:0009793	embryo development ending in seed dormancy	NaN	2.60423	1.85708	0.752059	0.717446	10431
GO:0010162	seed dormancy process	NaN	1.5682	0.166721	0.784042	0.78382	10431
GO:0010440	stomatal lineage progression	NaN	1.34242	0.0972537	0.800578	0.528287	null
GO:0015979	photosynthesis	NaN	2.4014	1.16241	0.959734	0.0295621	null
GO:0016441	post-transcriptional gene silencing	NaN	1.88081	0.347335	0.883682	0.222572	null
GO:0016567	protein ubiquitination	NaN	2.91434	3.79753	0.854846	0.553472	null
GO:0016575	histone deacetylation	NaN	1.27875	0.0833603	0.879175	0.24389	null
GO:0019684	photosynthesis, light reaction	NaN	2.11727	0.602047	0.962068	0.0952186	null
GO:0019722	calcium-mediated signaling	NaN	1.91381	0.375122	0.824495	0.253909	null
GO:0019915	lipid storage	NaN	1.47712	0.134303	0.990371	0.323336	null
GO:0030001	metal ion transport	NaN	2.48996	1.42639	0.990371	0	null
GO:0030003	intracellular monoatomic cation homeostasis	NaN	2.15836	0.662252	1	0	null
GO:0042542	response to hydrogen peroxide	NaN	1.88081	0.347335	0.842548	0.265107	null
GO:0042742	defense response to bacterium	NaN	2.5172	1.51901	0.852778	0.4881	null
GO:0043687	post-translational protein modification	NaN	1.04139	0.0463113	0.908544	0.0463152	null
GO:0045892	negative regulation of DNA-templated transcription	NaN	2.3784	1.10221	0.868321	0.650642	null
GO:0046685	response to arsenic-containing substance	NaN	1.23045	0.0740981	0.898271	0.225836	null
GO:0048366	leaf development	NaN	2.51188	1.50049	0.780665	0.671279	null
GO:0009908	flower development	NaN	2.65706	2.0979	0.746542	0.772989	48366
GO:0048364	root development	NaN	2.74194	2.55175	0.779813	0.730958	48366
GO:0048367	shoot system development	NaN	2.92634	3.90404	0.778185	0.550302	null
GO:0048522	positive regulation of cellular process	NaN	3.00903	4.72375	0.890435	0.208688	null
GO:0045893	positive regulation of DNA-templated transcription	NaN	2.70243	2.32946	0.874056	0.772839	48522
GO:0048573	photoperiodism, flowering	NaN	1.81954	0.301023	0.665637	0.576199	null
GO:0048658	anther wall tapetum development	NaN	1.36173	0.101885	0.796394	0.413191	null
GO:0050821	protein stabilization	NaN	1.51851	0.148196	0.938614	0	null
GO:0050826	response to freezing	NaN	1.43136	0.120409	0.835006	0.341016	null
GO:0090332	stomatal closure	NaN	1.25527	0.0787292	0.988053	0.0186942	null
GO:1901000	regulation of response to salt stress	NaN	1.63347	0.194507	0.933278	0.142388	null
GO:2000026	regulation of multicellular organismal development	NaN	2.56467	1.69499	0.886078	0.272054	null
GO:0009909	regulation of flower development	NaN	2.19033	0.713194	0.892373	0.837226	2000026

## Sheet: Supplementary Table 6
Supplementary Table 6. GO Terms for top candidate list of 1082 genes, obtained from Soybase's GO enrichment tool
GO_id	Genome_GO_count	Expressed_GO	Expected_expression	Status	Corrected_P	GO_desc
GO:0006563	20	9	0.467762	Overrepresented	1.76964e-07	L-serine metabolic process
GO:0006544	23	9	0.537927	Overrepresented	8.09198e-07	glycine metabolic process
GO:0010342	4	3	0.0935525	Overrepresented	0.0368111	endosperm cellularization
GO:0042780	5	3	0.116941	Overrepresented	0.0904533	tRNA 3'-end processing
GO:0007059	84	9	1.9646	Overrepresented	0.104207	chromosome segregation
GO:0006418	91	9	2.12832	Overrepresented	0.192399	tRNA aminoacylation for protein translation
GO:0010037	2	2	0.0467762	Overrepresented	0.4099	response to carbon dioxide
GO:0010381	2	2	0.0467762	Overrepresented	0.4099	attachment of peroxisome to chloroplast
GO:0010426	2	2	0.0467762	Overrepresented	0.4099	DNA methylation on cytosine within a CHH sequence
GO:0044238	2	2	0.0467762	Overrepresented	0.4099	primary metabolic process
GO:0046949	2	2	0.0467762	Overrepresented	0.4099	fatty-acyl-CoA biosynthetic process
GO:0046967	2	2	0.0467762	Overrepresented	0.4099	cytosol to ER transport
GO:0048283	2	2	0.0467762	Overrepresented	0.4099	indeterminate inflorescence morphogenesis
GO:0051325	2	2	0.0467762	Overrepresented	0.4099	interphase
GO:0071291	2	2	0.0467762	Overrepresented	0.4099	cellular response to selenium ion
GO:0007131	263	15	6.15108	Overrepresented	0.953257	reciprocal meiotic recombination
GO:0001561	3	2	0.0701644	Overrepresented	1.21097	fatty acid alpha-oxidation
GO:0034614	3	2	0.0701644	Overrepresented	1.21097	cellular response to reactive oxygen species
GO:0007129	143	10	3.3445	Overrepresented	1.37934	synapsis
GO:0006879	24	4	0.561315	Overrepresented	1.5759	cellular iron ion homeostasis
GO:0019464	15	3	0.350822	Overrepresented	3.46725	glycine decarboxylation via glycine cleavage system
GO:0080051	15	3	0.350822	Overrepresented	3.46725	cutin transport
GO:0006420	5	2	0.116941	Overrepresented	3.91493	arginyl-tRNA aminoacylation
GO:0007142	5	2	0.116941	Overrepresented	3.91493	male meiosis II
GO:0043412	5	2	0.116941	Overrepresented	3.91493	macromolecule modification
GO:0009733	1020	11	23.8559	Underrepresented	4.8041	response to auxin stimulus
GO:0048522	53	5	1.23957	Overrepresented	5.64457	positive regulation of cellular process
GO:0019256	6	2	0.140329	Overrepresented	5.78348	acrylonitrile catabolic process
GO:0019330	6	2	0.140329	Overrepresented	5.78348	aldoxime metabolic process
GO:0019373	6	2	0.140329	Overrepresented	5.78348	epoxygenase P450 pathway
GO:0046506	6	2	0.140329	Overrepresented	5.78348	sulfolipid biosynthetic process
GO:0010564	125	8	2.92352	Overrepresented	6.47062	regulation of cell cycle process
GO:0015908	19	3	0.444374	Overrepresented	6.89876	fatty acid transport
GO:0006810	883	9	20.6517	Underrepresented	6.95251	transport
GO:0045132	208	11	4.86473	Overrepresented	6.97275	meiotic chromosome segregation
GO:0009414	888	9	20.7687	Underrepresented	7.05865	response to water deprivation
GO:0016192	549	4	12.8401	Underrepresented	7.32442	vesicle-mediated transport
GO:0006012	57	5	1.33312	Overrepresented	7.64463	galactose metabolic process
GO:0006421	7	2	0.163717	Overrepresented	7.97453	asparaginyl-tRNA aminoacylation
GO:0006572	7	2	0.163717	Overrepresented	7.97453	tyrosine catabolic process
GO:0009873	311	1	7.27371	Underrepresented	9.47669	ethylene mediated signaling pathway
GO:0055114	2341	36	54.7516	Underrepresented	9.49121	oxidation-reduction process
GO:0006312	110	7	2.57269	Overrepresented	10.5391	mitotic recombination
GO:0006342	372	16	8.70038	Overrepresented	11.4138	chromatin silencing
GO:0006400	23	3	0.537927	Overrepresented	11.7839	tRNA modification
GO:0006513	9	2	0.210493	Overrepresented	13.2618	protein monoubiquitination
GO:1902000	9	2	0.210493	Overrepresented	13.2618	homogentisate catabolic process
GO:0051026	25	3	0.584703	Overrepresented	14.7967	chiasma assembly
GO:0016558	258	12	6.03414	Overrepresented	15.0263	protein import into peroxisome matrix
GO:0031407	10	2	0.233881	Overrepresented	16.3283	oxylipin metabolic process
GO:0010207	372	2	8.70038	Underrepresented	16.8315	photosystem II assembly
GO:0006099	47	4	1.09924	Overrepresented	17.5011	tricarboxylic acid cycle
GO:0019648	1	1	0.0233881	Overrepresented	17.9402	formaldehyde assimilation via xylulose monophosphate cycle
GO:0019650	1	1	0.0233881	Overrepresented	17.9402	glucose catabolic process to butanediol
GO:0016579	123	7	2.87674	Overrepresented	18.3025	protein deubiquitination
GO:0009684	232	11	5.42604	Overrepresented	18.3349	indoleacetic acid biosynthetic process
GO:0051567	443	18	10.3609	Overrepresented	18.4862	histone H3-K9 methylation
GO:0048281	11	2	0.257269	Overrepresented	19.6576	inflorescence morphogenesis
GO:0071446	11	2	0.257269	Overrepresented	19.6576	cellular response to salicylic acid stimulus
GO:0010388	238	11	5.56637	Overrepresented	20.5128	cullin deneddylation
GO:0009165	201	10	4.70101	Overrepresented	21.6607	nucleotide biosynthetic process
GO:0016571	156	8	3.64855	Overrepresented	21.7128	histone methylation
GO:0000394	343	2	8.02213	Underrepresented	22.1975	RNA splicing, via endonucleolytic cleavage and ligation
GO:0000712	12	2	0.280657	Overrepresented	23.2362	resolution of meiotic recombination intermediates
GO:0015976	12	2	0.280657	Overrepresented	23.2362	carbon utilization
GO:0080110	12	2	0.280657	Overrepresented	23.2362	sporopollenin biosynthetic process
GO:0052541	78	5	1.82427	Overrepresented	26.1576	plant-type cell wall cellulose metabolic process
GO:0032204	105	6	2.45575	Overrepresented	26.5394	regulation of telomere maintenance
GO:0043247	105	6	2.45575	Overrepresented	26.5394	telomere maintenance in response to DNA damage
GO:0009247	13	2	0.304046	Overrepresented	27.051	glycolipid biosynthetic process
GO:0034599	13	2	0.304046	Overrepresented	27.051	cellular response to oxidative stress
GO:0006260	270	12	6.31479	Overrepresented	28.9478	DNA replication
GO:0000914	14	2	0.327434	Overrepresented	31.0893	phragmoplast assembly
GO:0009853	337	14	7.8818	Overrepresented	32.1466	photorespiration
GO:0000819	2	1	0.0467762	Overrepresented	35.4705	sister chromatid segregation
GO:0000957	2	1	0.0467762	Overrepresented	35.4705	mitochondrial RNA catabolic process
GO:0001682	2	1	0.0467762	Overrepresented	35.4705	tRNA 5'-leader removal
GO:0035825	2	1	0.0467762	Overrepresented	35.4705	reciprocal DNA recombination
GO:0042779	2	1	0.0467762	Overrepresented	35.4705	tRNA 3'-trailer cleavage
GO:0043144	2	1	0.0467762	Overrepresented	35.4705	snoRNA processing
GO:0044774	2	1	0.0467762	Overrepresented	35.4705	mitotic DNA integrity checkpoint
GO:0070482	2	1	0.0467762	Overrepresented	35.4705	response to oxygen levels
GO:0071277	2	1	0.0467762	Overrepresented	35.4705	cellular response to calcium ion
GO:0080114	2	1	0.0467762	Overrepresented	35.4705	positive regulation of glycine hydroxymethyltransferase activity
GO:0048481	415	16	9.70607	Overrepresented	35.6292	ovule development
GO:0006569	193	9	4.51391	Overrepresented	36.0449	tryptophan catabolic process
GO:0010048	240	1	5.61315	Underrepresented	38.4305	vernalization response
GO:0009753	756	9	17.6814	Underrepresented	38.6561	response to jasmonic acid stimulus
GO:0006559	16	2	0.37421	Overrepresented	39.7879	L-phenylalanine catabolic process
GO:0000413	37	3	0.86536	Overrepresented	40.9132	protein peptidyl-prolyl isomerization
GO:0000956	305	2	7.13338	Underrepresented	42.0325	nuclear-transcribed mRNA catabolic process
GO:0034968	258	11	6.03414	Overrepresented	42.8313	histone lysine methylation
GO:0006949	63	4	1.47345	Overrepresented	44.0773	syncytium formation
GO:0010052	17	2	0.397598	Overrepresented	44.4252	guard cell differentiation
GO:0008283	388	15	9.07459	Overrepresented	45.1371	cell proliferation
GO:0052546	91	5	2.12832	Overrepresented	45.4662	cell wall pectin metabolic process
GO:0042138	169	8	3.95259	Overrepresented	48.2023	meiotic DNA double-strand break formation
GO:0001736	18	2	0.420986	Overrepresented	49.2397	establishment of planar polarity
GO:0045037	41	3	0.958913	Overrepresented	52.543	protein import into chloroplast stroma
GO:0048654	3	1	0.0701644	Overrepresented	52.6003	anther morphogenesis
GO:0051259	3	1	0.0701644	Overrepresented	52.6003	protein oligomerization
GO:0070407	3	1	0.0701644	Overrepresented	52.6003	oxidation-dependent protein catabolic process
GO:0071294	3	1	0.0701644	Overrepresented	52.6003	cellular response to zinc ion
GO:0080021	3	1	0.0701644	Overrepresented	52.6003	response to benzoic acid stimulus
GO:2000234	3	1	0.0701644	Overrepresented	52.6003	positive regulation of rRNA processing
GO:0048573	342	13	7.99874	Overrepresented	53.4266	photoperiodism, flowering
GO:0009308	19	2	0.444374	Overrepresented	54.221	amine metabolic process
GO:0080167	356	3	8.32617	Underrepresented	57.6131	response to karrikin
GO:0015031	286	2	6.689	Underrepresented	57.6296	protein transport
GO:0016049	360	3	8.41972	Underrepresented	58.1478	cell growth
GO:0018208	44	3	1.02908	Overrepresented	62.1395	peptidyl-proline modification
GO:0009407	535	6	12.5126	Underrepresented	62.7392	toxin catabolic process
GO:0006862	101	5	2.3622	Overrepresented	64.6465	nucleotide transport
GO:0043269	101	5	2.3622	Overrepresented	64.6465	regulation of ion transport
GO:0015802	102	5	2.38559	Overrepresented	66.7678	basic amino acid transport
GO:0042538	461	5	10.7819	Underrepresented	67.4327	hyperosmotic salinity response
GO:0000963	4	1	0.0935525	Overrepresented	69.3387	mitochondrial RNA processing
GO:0006208	4	1	0.0935525	Overrepresented	69.3387	pyrimidine nucleobase catabolic process
GO:0006429	4	1	0.0935525	Overrepresented	69.3387	leucyl-tRNA aminoacylation
GO:0006436	4	1	0.0935525	Overrepresented	69.3387	tryptophanyl-tRNA aminoacylation
GO:0006527	4	1	0.0935525	Overrepresented	69.3387	arginine catabolic process
GO:0006642	4	1	0.0935525	Overrepresented	69.3387	triglyceride mobilization
GO:0006680	4	1	0.0935525	Overrepresented	69.3387	glucosylceramide catabolic process
GO:0006792	4	1	0.0935525	Overrepresented	69.3387	regulation of sulfur utilization
GO:0045596	4	1	0.0935525	Overrepresented	69.3387	negative regulation of cell differentiation
GO:0046166	4	1	0.0935525	Overrepresented	69.3387	glyceraldehyde-3-phosphate biosynthetic process
GO:0061062	4	1	0.0935525	Overrepresented	69.3387	regulation of nematode larval development
GO:0071260	4	1	0.0935525	Overrepresented	69.3387	cellular response to mechanical stimulus
GO:0071311	4	1	0.0935525	Overrepresented	69.3387	cellular response to acetate
GO:0080187	4	1	0.0935525	Overrepresented	69.3387	floral organ senescence
GO:1900109	4	1	0.0935525	Overrepresented	69.3387	regulation of histone H3-K9 dimethylation
GO:0007205	22	2	0.514539	Overrepresented	70.066	protein kinase C-activating G-protein coupled receptor signaling pathway
GO:0033014	22	2	0.514539	Overrepresented	70.066	tetrapyrrole biosynthetic process
GO:0031047	256	10	5.98736	Overrepresented	70.8819	gene silencing by RNA
GO:0019538	47	3	1.09924	Overrepresented	72.4349	protein metabolic process
GO:0009965	489	17	11.4368	Overrepresented	72.4691	leaf morphogenesis
GO:0006164	75	4	1.75411	Overrepresented	73.0026	purine nucleotide biosynthetic process
GO:0009814	196	8	4.58407	Overrepresented	73.1219	defense response, incompatible interaction
GO:0015696	105	5	2.45575	Overrepresented	73.3476	ammonium transport
GO:0006886	410	4	9.58913	Underrepresented	73.9778	intracellular protein transport
GO:0016444	76	4	1.7775	Overrepresented	75.7391	somatic cell DNA recombination
GO:0000902	205	1	4.79456	Underrepresented	76.8452	cell morphogenesis
GO:0008272	49	3	1.14602	Overrepresented	79.6624	sulfate transport
GO:0019253	24	2	0.561315	Overrepresented	81.2871	reductive pentose-phosphate cycle
GO:0043161	282	2	6.59545	Underrepresented	81.996	proteasomal ubiquitin-dependent protein catabolic process
GO:0009698	163	7	3.81226	Overrepresented	82.1435	phenylpropanoid metabolic process
GO:0006629	534	18	12.4893	Overrepresented	84.4286	lipid metabolic process
GO:0009560	289	11	6.75917	Overrepresented	85.2013	embryo sac egg cell differentiation
GO:0000738	5	1	0.116941	Overrepresented	85.6946	DNA catabolic process, exonucleolytic
GO:0006427	5	1	0.116941	Overrepresented	85.6946	histidyl-tRNA aminoacylation
GO:0006431	5	1	0.116941	Overrepresented	85.6946	methionyl-tRNA aminoacylation
GO:0008535	5	1	0.116941	Overrepresented	85.6946	respiratory chain complex IV assembly
GO:0009303	5	1	0.116941	Overrepresented	85.6946	rRNA transcription
GO:0009962	5	1	0.116941	Overrepresented	85.6946	regulation of flavonoid biosynthetic process
GO:0010438	5	1	0.116941	Overrepresented	85.6946	cellular response to sulfur starvation
GO:0015680	5	1	0.116941	Overrepresented	85.6946	intracellular copper ion transport
GO:0016127	5	1	0.116941	Overrepresented	85.6946	sterol catabolic process
GO:0030307	5	1	0.116941	Overrepresented	85.6946	positive regulation of cell growth
GO:0032857	5	1	0.116941	Overrepresented	85.6946	activation of ARF GTPase activity
GO:0034434	5	1	0.116941	Overrepresented	85.6946	sterol esterification
GO:0040019	5	1	0.116941	Overrepresented	85.6946	positive regulation of embryonic development
GO:0046938	5	1	0.116941	Overrepresented	85.6946	phytochelatin biosynthetic process
GO:0051276	51	3	1.19279	Overrepresented	87.1634	chromosome organization
GO:0007062	299	11	6.99305	Overrepresented	91.552	sister chromatid cohesion
GO:0006096	661	9	15.4595	Underrepresented	92.4853	glycolysis
GO:0006526	26	2	0.608091	Overrepresented	92.954	arginine biosynthetic process
GO:0006399	82	4	1.91783	Overrepresented	93.1284	tRNA metabolic process
GO:0048438	54	3	1.26296	Overrepresented	98.8935	floral whorl development
GO:0009704	27	2	0.631479	Overrepresented	98.9347	de-etiolation
GO:0043068	27	2	0.631479	Overrepresented	98.9347	positive regulation of programmed cell death
GO:0048268	27	2	0.631479	Overrepresented	98.9347	clathrin coat assembly
GO:0000076	6	1	0.140329	Overrepresented	101.677	DNA replication checkpoint
GO:0006032	6	1	0.140329	Overrepresented	101.677	chitin catabolic process
GO:0006264	6	1	0.140329	Overrepresented	101.677	mitochondrial DNA replication
GO:0006430	6	1	0.140329	Overrepresented	101.677	lysyl-tRNA aminoacylation
GO:0009059	6	1	0.140329	Overrepresented	101.677	macromolecule biosynthetic process
GO:0009446	6	1	0.140329	Overrepresented	101.677	putrescine biosynthetic process
GO:0010479	6	1	0.140329	Overrepresented	101.677	stele development
GO:0033259	6	1	0.140329	Overrepresented	101.677	plastid DNA replication
GO:0044419	6	1	0.140329	Overrepresented	101.677	interspecies interaction between organisms
GO:0051016	6	1	0.140329	Overrepresented	101.677	barbed-end actin filament capping
GO:0090355	6	1	0.140329	Overrepresented	101.677	positive regulation of auxin metabolic process
GO:0090358	6	1	0.140329	Overrepresented	101.677	positive regulation of tryptophan metabolic process
GO:1902066	6	1	0.140329	Overrepresented	101.677	regulation of cell wall pectin metabolic process
GO:0015977	28	2	0.654867	Overrepresented	105.004	carbon fixation
GO:0008033	56	3	1.30973	Overrepresented	107.01	tRNA processing
GO:0080022	56	3	1.30973	Overrepresented	107.01	primary root development
GO:0006661	183	1	4.28003	Underrepresented	107.617	phosphatidylinositol biosynthetic process
GO:0007018	184	1	4.30341	Underrepresented	107.712	microtubule-based movement
GO:0007126	137	6	3.20417	Overrepresented	107.782	meiosis
GO:0019243	186	1	4.35019	Underrepresented	108.019	methylglyoxal catabolic process to D-lactate
GO:0008284	187	1	4.37358	Underrepresented	108.229	positive regulation of cell proliferation
GO:0006857	336	12	7.85841	Overrepresented	108.359	oligopeptide transport
GO:0010311	139	6	3.25095	Overrepresented	110.266	lateral root formation
GO:0010051	193	1	4.51391	Underrepresented	110.279	xylem and phloem pattern formation
GO:0001676	57	3	1.33312	Overrepresented	111.15	long-chain fatty acid metabolic process
GO:0001708	57	3	1.33312	Overrepresented	111.15	cell fate specification
GO:0001666	195	1	4.56068	Underrepresented	111.255	response to hypoxia
GO:0006306	421	14	9.8464	Overrepresented	111.753	DNA methylation
GO:0032504	58	3	1.35651	Overrepresented	115.344	multicellular organism reproduction
GO:0007030	539	7	12.6062	Underrepresented	115.513	Golgi organization
GO:0005975	911	14	21.3066	Underrepresented	115.724	carbohydrate metabolic process
GO:0055085	1061	17	24.8148	Underrepresented	116.726	transmembrane transport
GO:0019761	349	12	8.16245	Overrepresented	116.777	glucosinolate biosynthetic process
GO:0000154	7	1	0.163717	Overrepresented	117.294	rRNA modification
GO:0006163	7	1	0.163717	Overrepresented	117.294	purine nucleotide metabolic process
GO:0006212	7	1	0.163717	Overrepresented	117.294	uracil catabolic process
GO:0006515	7	1	0.163717	Overrepresented	117.294	misfolded or incompletely synthesized protein catabolic process
GO:0006656	7	1	0.163717	Overrepresented	117.294	phosphatidylcholine biosynthetic process
GO:0007263	7	1	0.163717	Overrepresented	117.294	nitric oxide mediated signal transduction
GO:0010256	7	1	0.163717	Overrepresented	117.294	endomembrane system organization
GO:0010507	7	1	0.163717	Overrepresented	117.294	negative regulation of autophagy
GO:0015689	7	1	0.163717	Overrepresented	117.294	molybdate ion transport
GO:0015833	7	1	0.163717	Overrepresented	117.294	peptide transport
GO:0031122	7	1	0.163717	Overrepresented	117.294	cytoplasmic microtubule organization
GO:0034755	7	1	0.163717	Overrepresented	117.294	iron ion transmembrane transport
GO:0051131	7	1	0.163717	Overrepresented	117.294	chaperone-mediated protein complex assembly
GO:0071370	7	1	0.163717	Overrepresented	117.294	cellular response to gibberellin stimulus
GO:2000029	7	1	0.163717	Overrepresented	117.294	regulation of proanthocyanidin biosynthetic process
GO:0010076	31	2	0.725032	Overrepresented	123.669	maintenance of floral meristem identity
GO:0009691	60	3	1.40329	Overrepresented	123.88	cytokinin biosynthetic process
GO:0000910	92	4	2.15171	Overrepresented	125.454	cytokinesis
GO:0019252	372	4	8.70038	Underrepresented	125.7	starch biosynthetic process
GO:0000280	93	4	2.1751	Overrepresented	128.89	nuclear division
GO:0000103	32	2	0.74842	Overrepresented	130.021	sulfate assimilation
GO:0042218	32	2	0.74842	Overrepresented	130.021	1-aminocyclopropane-1-carboxylate biosynthetic process
GO:0015706	486	6	11.3666	Underrepresented	131.379	nitrate transport
GO:0006086	8	1	0.187105	Overrepresented	132.554	acetyl-CoA biosynthetic process from pyruvate
GO:0006725	8	1	0.187105	Overrepresented	132.554	cellular aromatic compound metabolic process
GO:0010086	8	1	0.187105	Overrepresented	132.554	embryonic root morphogenesis
GO:0010508	8	1	0.187105	Overrepresented	132.554	positive regulation of autophagy
GO:0045040	8	1	0.187105	Overrepresented	132.554	protein import into mitochondrial outer membrane
GO:0045926	8	1	0.187105	Overrepresented	132.554	negative regulation of growth
GO:0046345	8	1	0.187105	Overrepresented	132.554	abscisic acid catabolic process
GO:0047484	8	1	0.187105	Overrepresented	132.554	regulation of response to osmotic stress
GO:2000008	8	1	0.187105	Overrepresented	132.554	regulation of protein localization to cell surface
GO:0010039	62	3	1.45006	Overrepresented	132.603	response to iron ion
GO:0006779	33	2	0.771808	Overrepresented	136.429	porphyrin-containing compound biosynthetic process
GO:0009851	33	2	0.771808	Overrepresented	136.429	auxin biosynthetic process
GO:0055046	33	2	0.771808	Overrepresented	136.429	microgametogenesis
GO:0016458	156	6	3.64855	Overrepresented	138.058	gene silencing
GO:0006499	1045	17	24.4406	Underrepresented	138.235	N-terminal protein myristoylation
GO:0006302	96	4	2.24526	Overrepresented	139.395	double-strand break repair
GO:0010332	157	6	3.67193	Overrepresented	140.031	response to gamma radiation
GO:0009658	316	11	7.39065	Overrepresented	141.951	chloroplast organization
GO:0006270	159	6	3.71871	Overrepresented	144.079	DNA replication initiation
GO:0016226	227	8	5.3091	Overrepresented	144.689	iron-sulfur cluster assembly
GO:0043085	232	2	5.42604	Underrepresented	145.734	positive regulation of catalytic activity
GO:0009933	233	2	5.44943	Underrepresented	145.888	meristem structural organization
GO:0070838	237	2	5.54298	Underrepresented	146.844	divalent metal ion transport
GO:0005987	9	1	0.210493	Overrepresented	147.466	sucrose catabolic process
GO:0006308	9	1	0.210493	Overrepresented	147.466	DNA catabolic process
GO:0019654	9	1	0.210493	Overrepresented	147.466	acetate fermentation
GO:0048578	9	1	0.210493	Overrepresented	147.466	positive regulation of long-day photoperiodism, flowering
GO:0048579	9	1	0.210493	Overrepresented	147.466	negative regulation of long-day photoperiodism, flowering
GO:0071230	9	1	0.210493	Overrepresented	147.466	cellular response to amino acid stimulus
GO:0048544	161	6	3.76549	Overrepresented	148.258	recognition of pollen
GO:0010498	244	2	5.7067	Underrepresented	149.791	proteasomal protein catabolic process
GO:0009735	167	1	3.90582	Underrepresented	151.588	response to cytokinin stimulus
GO:0009789	67	3	1.567	Overrepresented	155.122	positive regulation of abscisic acid mediated signaling pathway
GO:0071732	36	2	0.841972	Overrepresented	155.926	cellular response to nitric oxide
GO:0007020	180	1	4.20986	Underrepresented	158.11	microtubule nucleation
GO:0006865	444	14	10.3843	Overrepresented	159.457	amino acid transport
GO:0010014	342	4	7.99874	Underrepresented	160.2	meristem initiation
GO:0006486	348	4	8.13907	Underrepresented	161.152	protein glycosylation
GO:0009556	121	5	2.82996	Overrepresented	161.393	microsporogenesis
GO:0006432	10	1	0.233881	Overrepresented	162.037	phenylalanyl-tRNA aminoacylation
GO:0007143	10	1	0.233881	Overrepresented	162.037	female meiosis
GO:0009768	10	1	0.233881	Overrepresented	162.037	photosynthesis, light harvesting in photosystem I
GO:0019563	10	1	0.233881	Overrepresented	162.037	glycerol catabolic process
GO:0031539	10	1	0.233881	Overrepresented	162.037	positive regulation of anthocyanin metabolic process
GO:0042344	10	1	0.233881	Overrepresented	162.037	indole glucosinolate catabolic process
GO:0006833	451	6	10.548	Underrepresented	162.107	water transport
GO:0010583	454	6	10.6182	Underrepresented	162.36	response to cyclopentenone
GO:0009636	37	2	0.86536	Overrepresented	162.498	response to toxic substance
GO:0009954	37	2	0.86536	Overrepresented	162.498	proximal/distal pattern formation
GO:0019344	459	6	10.7351	Underrepresented	163.146	cysteine biosynthetic process
GO:0031048	261	9	6.1043	Overrepresented	163.23	chromatin silencing by small RNA
GO:0010227	69	3	1.61378	Overrepresented	164.375	floral organ abscission
GO:0009723	726	11	16.9798	Underrepresented	165.526	response to ethylene stimulus
GO:0010380	38	2	0.888749	Overrepresented	169.099	regulation of chlorophyll biosynthetic process
GO:0042742	1063	18	24.8616	Underrepresented	170.119	defense response to bacterium
GO:0006598	126	5	2.9469	Overrepresented	170.354	polyamine catabolic process
GO:0042991	71	3	1.66056	Overrepresented	173.745	transcription factor import into nucleus
GO:0007140	39	2	0.912137	Overrepresented	175.723	male meiosis
GO:0008654	39	2	0.912137	Overrepresented	175.723	phospholipid biosynthetic process
GO:0051555	39	2	0.912137	Overrepresented	175.723	flavonol biosynthetic process
GO:0010038	11	1	0.257269	Overrepresented	176.274	response to metal ion
GO:0043091	11	1	0.257269	Overrepresented	176.274	L-arginine import
GO:0006952	1116	19	26.1011	Underrepresented	177.903	defense response
GO:0030003	274	3	6.40834	Underrepresented	177.935	cellular cation homeostasis
GO:0045087	274	3	6.40834	Underrepresented	177.935	innate immune response
GO:0042398	130	5	3.04046	Overrepresented	178.418	cellular modified amino acid biosynthetic process
GO:0000741	72	3	1.68394	Overrepresented	178.469	karyogamy
GO:0016568	72	3	1.68394	Overrepresented	178.469	chromatin modification
GO:0055072	72	3	1.68394	Overrepresented	178.469	iron ion homeostasis
GO:0007010	282	3	6.59545	Underrepresented	178.943	cytoskeleton organization
GO:0007267	200	7	4.67762	Overrepresented	181.7	cell-cell signaling
GO:0016246	203	7	4.74779	Overrepresented	186.454	RNA interference
GO:0009793	1180	33	27.598	Overrepresented	188.083	embryo development ending in seed dormancy
GO:0010582	41	2	0.958913	Overrepresented	189.023	floral meristem determinacy
GO:0090333	41	2	0.958913	Overrepresented	189.023	regulation of stomatal closure
GO:0007021	12	1	0.280657	Overrepresented	190.187	tubulin complex assembly
GO:0009687	12	1	0.280657	Overrepresented	190.187	abscisic acid metabolic process
GO:0009920	12	1	0.280657	Overrepresented	190.187	cell plate formation involved in plant-type cell wall biogenesis
GO:0010253	12	1	0.280657	Overrepresented	190.187	UDP-rhamnose biosynthetic process
GO:0018342	12	1	0.280657	Overrepresented	190.187	protein prenylation
GO:0051170	12	1	0.280657	Overrepresented	190.187	nuclear import
GO:0080155	12	1	0.280657	Overrepresented	190.187	Regulation of double fertilization forming a zygote and endosperm
GO:0010363	1019	29	23.8325	Overrepresented	192.781	regulation of plant-type hypersensitive response
GO:0006612	1020	29	23.8559	Overrepresented	192.979	protein targeting to membrane
GO:0033044	208	7	4.86473	Overrepresented	194.989	regulation of chromosome organization
GO:0051301	211	2	4.93489	Underrepresented	196.357	cell division
GO:0048527	138	5	3.22756	Overrepresented	196.656	lateral root development
GO:0009073	139	5	3.25095	Overrepresented	199.114	aromatic amino acid family biosynthetic process
GO:0010089	225	2	5.26233	Underrepresented	201.227	xylem development
GO:0007050	13	1	0.304046	Overrepresented	203.782	cell cycle arrest
GO:0032876	13	1	0.304046	Overrepresented	203.782	negative regulation of DNA endoreduplication
GO:0043562	13	1	0.304046	Overrepresented	203.782	cellular response to nitrogen levels
GO:0000165	575	17	13.4482	Overrepresented	206.104	MAPK cascade
GO:0006816	324	4	7.57775	Underrepresented	206.4	calcium ion transport
GO:0006820	143	5	3.3445	Overrepresented	209.301	anion transport
GO:0051726	345	11	8.0689	Overrepresented	214.889	regulation of cell cycle
GO:0009306	45	2	1.05247	Overrepresented	215.72	protein secretion
GO:0009934	45	2	1.05247	Overrepresented	215.72	regulation of meristem structural organization
GO:0006665	14	1	0.327434	Overrepresented	217.066	sphingolipid metabolic process
GO:0006821	14	1	0.327434	Overrepresented	217.066	chloride transport
GO:0045226	14	1	0.327434	Overrepresented	217.066	extracellular polysaccharide biosynthetic process
GO:0010167	479	7	11.2029	Underrepresented	221.805	response to nitrate
GO:0009845	482	7	11.2731	Underrepresented	222.227	seed germination
GO:0009830	46	2	1.07585	Overrepresented	222.392	cell wall modification involved in abscission
GO:0010026	46	2	1.07585	Overrepresented	222.392	trichome differentiation
GO:0051225	98	4	2.29204	Overrepresented	227.948	spindle assembly
GO:0009697	653	19	15.2724	Overrepresented	228.605	salicylic acid biosynthetic process
GO:0010114	252	8	5.89381	Overrepresented	229.84	response to red light
GO:0001558	15	1	0.350822	Overrepresented	230.046	regulation of cell growth
GO:0006596	15	1	0.350822	Overrepresented	230.046	polyamine biosynthetic process
GO:0006829	15	1	0.350822	Overrepresented	230.046	zinc ion transport
GO:0019305	15	1	0.350822	Overrepresented	230.046	dTDP-rhamnose biosynthetic process
GO:0030148	15	1	0.350822	Overrepresented	230.046	sphingolipid biosynthetic process
GO:0035434	15	1	0.350822	Overrepresented	230.046	copper ion transmembrane transport
GO:0006812	266	3	6.22124	Underrepresented	235.141	cation transport
GO:0009410	174	6	4.06953	Overrepresented	235.451	response to xenobiotic stimulus
GO:0006289	48	2	1.12263	Overrepresented	235.711	nucleotide-excision repair
GO:0010182	272	3	6.36157	Underrepresented	237.998	sugar mediated signaling pathway
GO:0009651	1845	35	43.1511	Underrepresented	241.507	response to salt stress
GO:0010229	49	2	1.14602	Overrepresented	242.352	inflorescence development
GO:0051260	16	1	0.37421	Overrepresented	242.73	protein homooligomerization
GO:2000033	16	1	0.37421	Overrepresented	242.73	regulation of seed dormancy process
GO:0048364	401	12	9.37864	Overrepresented	246.463	root development
GO:0009631	50	2	1.16941	Overrepresented	248.976	cold acclimation
GO:0048829	50	2	1.16941	Overrepresented	248.976	root cap development
GO:0009617	407	12	9.51896	Overrepresented	251.697	response to bacterium
GO:0009695	417	6	9.75285	Underrepresented	253.294	jasmonic acid biosynthetic process
GO:0009821	17	1	0.397598	Overrepresented	255.124	alkaloid biosynthetic process
GO:0015700	17	1	0.397598	Overrepresented	255.124	arsenite transport
GO:0019287	17	1	0.397598	Overrepresented	255.124	isopentenyl diphosphate biosynthetic process, mevalonate pathway
GO:0048658	17	1	0.397598	Overrepresented	255.124	anther wall tapetum development
GO:2000762	17	1	0.397598	Overrepresented	255.124	regulation of phenylpropanoid metabolic process
GO:0009627	751	21	17.5645	Overrepresented	256.537	systemic acquired resistance
GO:0019288	581	9	13.5885	Underrepresented	256.802	isopentenyl diphosphate biosynthetic process, mevalonate-independent pathway
GO:0051603	52	2	1.21618	Overrepresented	262.163	proteolysis involved in cellular protein catabolic process
GO:0010584	114	4	2.66625	Overrepresented	263.553	pollen exine formation
GO:0045036	114	4	2.66625	Overrepresented	263.553	protein targeting to chloroplast
GO:0000023	304	4	7.10999	Underrepresented	263.81	maltose metabolic process
GO:0006972	305	4	7.13338	Underrepresented	263.955	hyperosmotic response
GO:0006066	18	1	0.420986	Overrepresented	267.235	alcohol metabolic process
GO:0009970	18	1	0.420986	Overrepresented	267.235	cellular response to sulfate starvation
GO:0010023	18	1	0.420986	Overrepresented	267.235	proanthocyanidin biosynthetic process
GO:0019827	18	1	0.420986	Overrepresented	267.235	stem cell maintenance
GO:0030154	324	10	7.57775	Overrepresented	271.979	cell differentiation
GO:0048193	457	7	10.6884	Underrepresented	272.122	Golgi vesicle transport
GO:0009863	458	7	10.7118	Underrepresented	272.212	salicylic acid mediated signaling pathway
GO:0006094	463	7	10.8287	Underrepresented	272.946	gluconeogenesis
GO:0007067	118	4	2.7598	Overrepresented	274.489	mitosis
GO:0048366	332	10	7.76486	Overrepresented	278.125	leaf development
GO:0006777	19	1	0.444374	Overrepresented	279.069	Mo-molybdopterin cofactor biosynthetic process
GO:0044242	19	1	0.444374	Overrepresented	279.069	cellular lipid catabolic process
GO:0045962	19	1	0.444374	Overrepresented	279.069	positive regulation of development, heterochronic
GO:0007165	1328	25	31.0594	Underrepresented	280.392	signal transduction
GO:0009888	121	4	2.82996	Overrepresented	283.095	tissue development
GO:0035196	342	10	7.99874	Overrepresented	287.856	production of miRNAs involved in gene silencing by miRNA
GO:0048767	504	8	11.7876	Underrepresented	289.846	root hair elongation
GO:0009904	20	1	0.467762	Overrepresented	290.633	chloroplast accumulation movement
GO:0009966	20	1	0.467762	Overrepresented	290.633	regulation of signal transduction
GO:0010638	124	4	2.90013	Overrepresented	292.004	positive regulation of organelle organization
GO:0016126	363	5	8.48989	Underrepresented	293.934	sterol biosynthetic process
GO:0045595	129	1	3.01707	Underrepresented	296.297	regulation of cell differentiation
GO:0016051	130	1	3.04046	Underrepresented	296.549	carbohydrate biosynthetic process
GO:0042335	131	1	3.06384	Underrepresented	296.867	cuticle development
GO:0006406	136	1	3.18078	Underrepresented	299.419	mRNA export from nucleus
GO:0007033	137	1	3.20417	Underrepresented	300.114	vacuole organization
GO:0009911	139	1	3.25095	Underrepresented	301.681	positive regulation of flower development
GO:0048519	139	1	3.25095	Underrepresented	301.681	negative regulation of biological process
GO:0009850	21	1	0.491151	Overrepresented	301.933	auxin metabolic process
GO:0042939	21	1	0.491151	Overrepresented	301.933	tripeptide transport
GO:0046939	21	1	0.491151	Overrepresented	301.933	nucleotide phosphorylation
GO:0070370	21	1	0.491151	Overrepresented	301.933	cellular heat acclimation
GO:0010106	237	3	5.54298	Underrepresented	302.872	cellular response to iron ion starvation
GO:0030001	247	3	5.77687	Underrepresented	305.338	metal ion transport
GO:0009086	251	3	5.87042	Underrepresented	307.288	methionine biosynthetic process
GO:0007000	59	2	1.3799	Overrepresented	307.441	nucleolus organization
GO:0019953	59	2	1.3799	Overrepresented	307.441	sexual reproduction
GO:0031348	766	21	17.9153	Overrepresented	309.547	negative regulation of defense response
GO:0006275	255	8	5.96397	Overrepresented	309.762	regulation of DNA replication
GO:0006265	22	1	0.514539	Overrepresented	312.974	DNA topological change
GO:0006268	22	1	0.514539	Overrepresented	312.974	DNA unwinding involved in replication
GO:0042938	22	1	0.514539	Overrepresented	312.974	dipeptide transport
GO:0000724	151	5	3.53161	Overrepresented	315.599	double-strand break repair via homologous recombination
GO:0042545	266	8	6.22124	Overrepresented	319.043	cell wall modification
GO:0043090	266	8	6.22124	Overrepresented	319.043	amino acid import
GO:0016567	597	10	13.9627	Underrepresented	320.619	protein ubiquitination
GO:0006085	23	1	0.537927	Overrepresented	323.763	acetyl-CoA biosynthetic process
GO:0006546	157	5	3.67193	Overrepresented	325.086	glycine catabolic process
GO:0016572	159	5	3.71871	Overrepresented	328.569	histone phosphorylation
GO:0009595	278	8	6.5019	Overrepresented	332.877	detection of biotic stimulus
GO:0006506	24	1	0.561315	Overrepresented	334.305	GPI anchor biosynthetic process
GO:0009903	24	1	0.561315	Overrepresented	334.305	chloroplast avoidance movement
GO:0009959	24	1	0.561315	Overrepresented	334.305	negative gravitropism
GO:0010158	24	1	0.561315	Overrepresented	334.305	abaxial cell fate specification
GO:0048354	24	1	0.561315	Overrepresented	334.305	mucilage biosynthetic process involved in seed coat development
GO:0030244	285	4	6.66561	Underrepresented	334.812	cellulose biosynthetic process
GO:0006281	290	4	6.78255	Underrepresented	335.968	DNA repair
GO:0016570	163	5	3.81226	Overrepresented	335.972	histone modification
GO:0006635	455	13	10.6416	Overrepresented	336.36	fatty acid beta-oxidation
GO:0006487	298	4	6.96966	Underrepresented	339.281	protein N-linked glycosylation
GO:0019216	81	3	1.89444	Overrepresented	342.474	regulation of lipid metabolic process
GO:0006346	306	9	7.15676	Overrepresented	344.291	methylation-dependent chromatin silencing
GO:0046685	82	3	1.91783	Overrepresented	344.605	response to arsenic-containing substance
GO:0042178	25	1	0.584703	Overrepresented	344.607	xenobiotic catabolic process
GO:0048653	173	2	4.04614	Underrepresented	351.003	anther development
GO:0051510	175	2	4.09292	Underrepresented	351.305	regulation of unidimensional cell growth
GO:0010050	176	2	4.11631	Underrepresented	351.527	vegetative phase change
GO:0048440	176	2	4.11631	Underrepresented	351.527	carpel development
GO:0006084	178	2	4.16309	Underrepresented	352.111	acetyl-CoA metabolic process
GO:0043248	183	2	4.28003	Underrepresented	354.357	proteasome assembly
GO:0048523	26	1	0.608091	Overrepresented	354.673	negative regulation of cellular process
GO:0006464	87	3	2.03477	Overrepresented	356.264	cellular protein modification process
GO:0042631	190	6	4.44374	Overrepresented	359.276	cellular response to water deprivation
GO:0009909	744	20	17.4008	Overrepresented	360.105	regulation of flower development
GO:0009855	326	5	7.62453	Underrepresented	360.483	determination of bilateral symmetry
GO:0015994	90	3	2.10493	Overrepresented	363.964	chlorophyll metabolic process
GO:0006805	27	1	0.631479	Overrepresented	364.509	xenobiotic metabolic process
GO:0007005	27	1	0.631479	Overrepresented	364.509	mitochondrion organization
GO:0009913	27	1	0.631479	Overrepresented	364.509	epidermal cell differentiation
GO:0080088	27	1	0.631479	Overrepresented	364.509	spermidine hydroxycinnamate conjugate biosynthetic process
GO:0006412	763	14	17.8451	Underrepresented	366.556	translation
GO:0045893	1080	28	25.2592	Overrepresented	372.059	positive regulation of transcription, DNA-dependent
GO:0010215	28	1	0.654867	Overrepresented	374.121	cellulose microfibril organization
GO:0019513	28	1	0.654867	Overrepresented	374.121	lactose catabolic process, using glucoside 3-dehydrogenase
GO:0019515	28	1	0.654867	Overrepresented	374.121	lactose catabolic process via UDP-galactose
GO:0034605	28	1	0.654867	Overrepresented	374.121	cellular response to heat
GO:0009867	800	21	18.7105	Overrepresented	374.221	jasmonic acid mediated signaling pathway
GO:0009409	1117	29	26.1245	Overrepresented	377.394	response to cold
GO:0009644	582	10	13.6119	Underrepresented	380.517	response to high light intensity
GO:0031408	96	3	2.24526	Overrepresented	380.631	oxylipin biosynthetic process
GO:0010200	1135	22	26.5455	Underrepresented	381.415	response to chitin
GO:0000398	209	6	4.88812	Overrepresented	381.473	mRNA splicing, via spliceosome
GO:0010337	29	1	0.678255	Overrepresented	383.512	regulation of salicylic acid metabolic process
GO:0070417	29	1	0.678255	Overrepresented	383.512	cellular response to cold
GO:0000302	97	3	2.26865	Overrepresented	383.546	response to reactive oxygen species
GO:0009813	218	3	5.09861	Underrepresented	390.537	flavonoid biosynthetic process
GO:0016556	220	3	5.14539	Underrepresented	390.8	mRNA modification
GO:0050826	221	3	5.16877	Underrepresented	390.985	response to freezing
GO:0019915	222	3	5.19216	Underrepresented	391.205	lipid storage
GO:0044036	222	3	5.19216	Underrepresented	391.205	cell wall macromolecule metabolic process
GO:0006511	619	11	14.4772	Underrepresented	391.794	ubiquitin-dependent protein catabolic process
GO:0006354	225	3	5.26233	Underrepresented	392.074	DNA-dependent transcription, elongation
GO:0009694	100	3	2.33881	Overrepresented	392.484	jasmonic acid metabolic process
GO:0006561	30	1	0.701644	Overrepresented	392.689	proline biosynthetic process
GO:0009639	232	3	5.42604	Underrepresented	395.264	response to red or far red light
GO:0007275	236	7	5.5196	Overrepresented	397.782	multicellular organismal development
GO:0030422	102	3	2.38559	Overrepresented	398.584	production of siRNA involved in RNA interference
GO:0006508	938	18	21.9381	Underrepresented	401.611	proteolysis
GO:0015698	31	1	0.725032	Overrepresented	401.657	inorganic anion transport
GO:0090332	31	1	0.725032	Overrepresented	401.657	stomatal closure
GO:0009408	659	12	15.4128	Underrepresented	402.907	response to heat
GO:0051788	426	7	9.96334	Underrepresented	402.978	response to misfolded protein
GO:0048868	105	3	2.45575	Overrepresented	407.908	pollen tube development
GO:0009862	688	18	16.091	Overrepresented	409.731	systemic acquired resistance, salicylic acid mediated signaling pathway
GO:0010078	32	1	0.74842	Overrepresented	410.419	maintenance of root meristem identity
GO:0015914	32	1	0.74842	Overrepresented	410.419	phospholipid transport
GO:0042787	32	1	0.74842	Overrepresented	410.419	protein ubiquitination involved in ubiquitin-dependent protein catabolic process
GO:0009686	106	3	2.47914	Overrepresented	411.056	gibberellin biosynthetic process
GO:0009910	106	3	2.47914	Overrepresented	411.056	negative regulation of flower development
GO:0009926	251	7	5.87042	Overrepresented	411.204	auxin polar transport
GO:0006520	111	1	2.59608	Underrepresented	412.344	cellular amino acid metabolic process
GO:0009880	112	1	2.61947	Underrepresented	412.677	embryonic pattern specification
GO:0007015	115	1	2.68963	Underrepresented	414.069	actin filament organization
GO:0006091	116	1	2.71302	Underrepresented	414.658	generation of precursor metabolites and energy
GO:0009411	116	1	2.71302	Underrepresented	414.658	response to UV
GO:0046482	119	1	2.78319	Underrepresented	416.788	para-aminobenzoic acid metabolic process
GO:0009773	121	1	2.82996	Underrepresented	418.494	photosynthetic electron transport in photosystem I
GO:0009957	33	1	0.771808	Overrepresented	418.982	epidermal cell fate specification
GO:0051017	33	1	0.771808	Overrepresented	418.982	actin filament bundle assembly
GO:0010029	122	1	2.85335	Underrepresented	419.429	regulation of seed germination
GO:0006007	261	4	6.1043	Underrepresented	420.705	glucose catabolic process
GO:0002237	263	4	6.15108	Underrepresented	420.842	response to molecule of bacterial origin
GO:0045454	263	4	6.15108	Underrepresented	420.842	cell redox homeostasis
GO:0009908	269	4	6.2914	Underrepresented	421.925	flower development
GO:0016132	271	4	6.33818	Underrepresented	422.504	brassinosteroid biosynthetic process
GO:0008295	34	1	0.795196	Overrepresented	427.348	spermidine biosynthetic process
GO:0006310	130	4	3.04046	Overrepresented	428.714	DNA recombination
GO:0009061	35	1	0.818584	Overrepresented	435.524	anaerobic respiration
GO:0010120	35	1	0.818584	Overrepresented	435.524	camalexin biosynthetic process
GO:0043069	525	14	12.2788	Overrepresented	436.451	negative regulation of programmed cell death
GO:0010267	296	8	6.92288	Overrepresented	437.984	production of ta-siRNAs involved in RNA interference
GO:0010264	140	4	3.27434	Overrepresented	444.11	myo-inositol hexakisphosphate biosynthetic process
GO:0015996	140	4	3.27434	Overrepresented	444.11	chlorophyll catabolic process
GO:0043481	310	5	7.25032	Underrepresented	445.303	anthocyanin accumulation in tissues in response to UV light
GO:0009832	313	5	7.32048	Underrepresented	445.84	plant-type cell wall biogenesis
GO:0009220	315	5	7.36726	Underrepresented	446.309	pyrimidine ribonucleotide biosynthetic process
GO:0009718	142	4	3.32111	Overrepresented	447.601	anthocyanin-containing compound biosynthetic process
GO:0008361	144	4	3.36789	Overrepresented	451.208	regulation of cell size
GO:0000478	37	1	0.86536	Overrepresented	451.318	endonucleolytic cleavage involved in rRNA processing
GO:0015931	37	1	0.86536	Overrepresented	451.318	nucleobase-containing compound transport
GO:0032312	37	1	0.86536	Overrepresented	451.318	regulation of ARF GTPase activity
GO:0006396	330	9	7.71808	Overrepresented	452.506	RNA processing
GO:0006473	38	1	0.888749	Overrepresented	458.946	protein acetylation
GO:0010252	38	1	0.888749	Overrepresented	458.946	auxin homeostasis
GO:0006891	157	2	3.67193	Underrepresented	464.55	intra-Golgi vesicle-mediated transport
GO:0008219	157	2	3.67193	Underrepresented	464.55	cell death
GO:0006825	39	1	0.912137	Overrepresented	466.399	copper ion transport
GO:0009266	362	6	8.4665	Underrepresented	466.678	response to temperature stimulus
GO:0009738	634	12	14.8281	Underrepresented	467.005	abscisic acid mediated signaling pathway
GO:0010119	172	5	4.02276	Overrepresented	472.858	regulation of stomatal movement
GO:0010214	40	1	0.935525	Overrepresented	473.682	seed coat development
GO:0008299	41	1	0.958913	Overrepresented	480.798	isoprenoid biosynthetic process
GO:0009642	41	1	0.958913	Overrepresented	480.798	response to light intensity
GO:0072593	41	1	0.958913	Overrepresented	480.798	reactive oxygen species metabolic process
GO:0048765	396	7	9.2617	Underrepresented	481.627	root hair cell differentiation
GO:0009626	182	5	4.25664	Overrepresented	482.608	plant-type hypersensitive response
GO:0009555	405	7	9.47219	Underrepresented	482.921	pollen development
GO:0010162	406	7	9.49558	Underrepresented	483.144	seed dormancy process
GO:0007154	186	5	4.35019	Overrepresented	487.274	cell communication
GO:0009805	186	5	4.35019	Overrepresented	487.274	coumarin biosynthetic process
GO:0005990	42	1	0.982301	Overrepresented	487.752	lactose catabolic process
GO:0042744	189	5	4.42035	Overrepresented	491.024	hydrogen peroxide catabolic process
GO:0006355	4060	97	94.9558	Overrepresented	496.48	regulation of transcription, DNA-dependent
GO:0071555	448	8	10.4779	Underrepresented	496.911	cell wall organization
GO:0010075	450	8	10.5247	Underrepresented	497.286	regulation of meristem growth
GO:0015979	452	8	10.5714	Underrepresented	497.715	photosynthesis
GO:0009749	195	3	4.56068	Underrepresented	498.613	response to glucose stimulus
GO:0000041	201	3	4.70101	Underrepresented	499.143	transition metal ion transport
GO:0040007	201	3	4.70101	Underrepresented	499.143	growth
GO:0009944	203	3	4.74779	Underrepresented	499.566	polarity specification of adaxial/abaxial axis
GO:0000911	471	12	11.0158	Overrepresented	504.325	cytokinesis by cell plate formation
GO:0016926	219	6	5.122	Overrepresented	506.966	protein desumoylation
GO:0043687	222	6	5.19216	Overrepresented	509.071	post-translational protein modification
GO:0009640	502	13	11.7408	Overrepresented	511.403	photomorphogenesis
GO:0007031	62	2	1.45006	Overrepresented	513.482	peroxisome organization
GO:0009567	62	2	1.45006	Overrepresented	513.482	double fertilization forming a zygote and endosperm
GO:0042542	511	13	11.9513	Overrepresented	514.278	response to hydrogen peroxide
GO:0000079	63	2	1.47345	Overrepresented	515.408	regulation of cyclin-dependent protein serine/threonine kinase activity
GO:0019375	234	6	5.47282	Overrepresented	519.384	galactolipid biosynthetic process
GO:0050832	941	19	22.0082	Underrepresented	519.71	defense response to fungus
GO:0006626	235	6	5.49621	Overrepresented	520.367	protein targeting to mitochondrion
GO:0006633	237	6	5.54298	Overrepresented	522.383	fatty acid biosynthetic process
GO:0015824	246	4	5.75348	Underrepresented	524.614	proline transport
GO:0009739	250	4	5.84703	Underrepresented	525.438	response to gibberellin stimulus
GO:0009958	68	2	1.59039	Overrepresented	525.782	positive gravitropism
GO:0051707	255	4	5.96397	Underrepresented	526.959	response to other organism
GO:0042023	257	4	6.01075	Underrepresented	527.714	DNA endoreduplication
GO:0007346	69	2	1.61378	Overrepresented	527.982	regulation of mitotic cell cycle
GO:0016117	259	4	6.05752	Underrepresented	528.55	carotenoid biosynthetic process
GO:0006417	70	2	1.63717	Overrepresented	530.217	regulation of translation
GO:0009294	70	2	1.63717	Overrepresented	530.217	DNA mediated transformation
GO:0010304	70	2	1.63717	Overrepresented	530.217	PSII associated light-harvesting complex II catabolic process
GO:0043900	264	7	6.17446	Overrepresented	530.982	regulation of multi-organism process
GO:0048610	71	2	1.66056	Overrepresented	532.484	cellular process involved in reproduction
GO:0000271	274	7	6.40834	Overrepresented	537.187	polysaccharide biosynthetic process
GO:0052543	74	2	1.73072	Overrepresented	539.452	callose deposition in cell wall
GO:0009451	75	2	1.75411	Overrepresented	541.823	RNA modification
GO:0006397	76	2	1.7775	Overrepresented	544.213	mRNA processing
GO:0009725	76	2	1.7775	Overrepresented	544.213	response to hormone stimulus
GO:0009886	79	2	1.84766	Overrepresented	551.483	post-embryonic morphogenesis
GO:0019684	320	8	7.4842	Overrepresented	555.444	photosynthesis, light reaction
GO:0031347	345	6	8.0689	Underrepresented	561.92	regulation of defense response
GO:0009058	348	9	8.13907	Overrepresented	562.774	biosynthetic process
GO:0006259	84	2	1.9646	Overrepresented	563.814	DNA metabolic process
GO:0009828	84	2	1.9646	Overrepresented	563.814	plant-type cell wall loosening
GO:0009630	358	9	8.37295	Overrepresented	566.45	gravitropism
GO:0010103	362	9	8.4665	Overrepresented	568.258	stomatal complex morphogenesis
GO:0006631	86	2	2.01138	Underrepresented	568.783	fatty acid metabolic process
GO:0030036	88	1	2.05815	Underrepresented	570.022	actin cytoskeleton organization
GO:0009615	90	1	2.10493	Underrepresented	570.245	response to virus
GO:0006301	92	1	2.15171	Underrepresented	570.682	postreplication repair
GO:0010260	93	1	2.1751	Underrepresented	570.977	organ senescence
GO:0009060	97	1	2.26865	Underrepresented	572.642	aerobic respiration
GO:0009751	380	7	8.88749	Underrepresented	573.049	response to salicylic acid stimulus
GO:0009269	98	1	2.29204	Underrepresented	573.172	response to desiccation
GO:0010090	387	7	9.0512	Underrepresented	574.162	trichome morphogenesis
GO:0009755	100	1	2.33881	Underrepresented	574.361	hormone-mediated signaling pathway
GO:0051302	100	1	2.33881	Underrepresented	574.361	regulation of cell division
GO:0048589	103	1	2.40898	Underrepresented	576.447	developmental growth
GO:0000278	398	10	9.30847	Overrepresented	577.055	mitotic cell cycle
GO:0000038	104	1	2.43236	Underrepresented	577.218	very long-chain fatty acid metabolic process
GO:0030243	107	3	2.50253	Overrepresented	579.742	cellulose metabolic process
GO:0042127	108	3	2.52592	Overrepresented	580.649	regulation of cell proliferation
GO:0002679	420	8	9.82301	Underrepresented	583.658	respiratory burst involved in defense response
GO:0009416	440	11	10.2908	Overrepresented	586.902	response to light stimulus
GO:0048507	119	3	2.78319	Overrepresented	592.454	meristem development
GO:0009860	460	9	10.7585	Underrepresented	592.948	pollen tube growth
GO:0045892	468	9	10.9456	Underrepresented	593.37	negative regulation of transcription, DNA-dependent
GO:0046777	477	9	11.1561	Underrepresented	594.54	protein autophosphorylation
GO:0010413	495	12	11.5771	Overrepresented	598.932	glucuronoxylan metabolic process
GO:0045492	497	12	11.6239	Overrepresented	599.576	xylan biosynthetic process
GO:0030968	501	12	11.7174	Overrepresented	600.95	endoplasmic reticulum unfolded protein response
GO:0010310	535	13	12.5126	Overrepresented	605.431	regulation of hydrogen peroxide metabolic process
GO:0009610	134	2	3.13401	Underrepresented	607.173	response to symbiotic fungus
GO:0005982	135	2	3.1574	Underrepresented	607.288	starch metabolic process
GO:0009834	135	2	3.1574	Underrepresented	607.288	secondary cell wall biogenesis
GO:0010072	135	2	3.1574	Underrepresented	607.288	primary shoot apical meristem specification
GO:0019748	135	2	3.1574	Underrepresented	607.288	secondary metabolic process
GO:0007568	136	2	3.18078	Underrepresented	607.433	aging
GO:0009062	136	2	3.18078	Underrepresented	607.433	fatty acid catabolic process
GO:0000096	137	2	3.20417	Underrepresented	607.607	sulfur amino acid metabolic process
GO:0006914	138	2	3.22756	Underrepresented	607.809	autophagy
GO:0043086	138	2	3.22756	Underrepresented	607.809	negative regulation of catalytic activity
GO:0010431	139	2	3.25095	Underrepresented	608.039	seed maturation
GO:0010193	142	2	3.32111	Underrepresented	608.894	response to ozone
GO:0051607	145	2	3.39128	Underrepresented	609.982	defense response to virus
GO:0009809	147	2	3.43805	Underrepresented	610.831	lignin biosynthetic process
GO:0044237	148	2	3.46144	Underrepresented	611.29	cellular metabolic process
GO:0006995	149	2	3.48483	Underrepresented	611.773	cellular response to nitrogen starvation
GO:0010389	155	4	3.62516	Overrepresented	615.121	regulation of G2/M transition of mitotic cell cycle
GO:0009817	158	4	3.69532	Overrepresented	617.061	defense response to fungus, incompatible interaction
GO:0048316	161	4	3.76549	Overrepresented	619.161	seed development
GO:0010286	184	3	4.30341	Underrepresented	630.668	heat acclimation
GO:0042546	185	3	4.3268	Underrepresented	630.862	cell wall biogenesis
GO:0006351	187	3	4.37358	Underrepresented	631.306	transcription, DNA-dependent
GO:0008652	193	3	4.51391	Underrepresented	633.046	cellular amino acid biosynthetic process
GO:0006457	779	16	18.2193	Underrepresented	635.412	protein folding
GO:0006636	204	5	4.77118	Overrepresented	637.676	unsaturated fatty acid biosynthetic process
GO:0050665	206	5	4.81795	Overrepresented	638.694	hydrogen peroxide biosynthetic process
GO:0010817	212	5	4.95828	Overrepresented	642.031	regulation of hormone levels
GO:0010150	230	4	5.37927	Underrepresented	646.55	leaf senescence
GO:0006826	241	6	5.63654	Overrepresented	649.121	iron ion transport
GO:0010218	251	6	5.87042	Overrepresented	652.646	response to far red light
GO:0009790	263	5	6.15108	Underrepresented	657.348	embryo development
GO:0048443	263	5	6.15108	Underrepresented	657.348	stamen development
GO:0009825	265	5	6.19785	Underrepresented	657.393	multidimensional cell growth
GO:0009637	269	5	6.2914	Underrepresented	657.614	response to blue light
GO:0009693	270	5	6.31479	Underrepresented	657.697	ethylene biosynthetic process
GO:0009826	274	5	6.40834	Underrepresented	658.132	unidimensional cell growth
GO:0010224	278	5	6.5019	Underrepresented	658.73	response to UV-B
GO:0009827	322	6	7.53097	Underrepresented	667.707	plant-type cell wall modification
GO:0016036	330	8	7.71808	Overrepresented	669.059	cellular response to phosphate starvation
GO:0009664	337	8	7.8818	Overrepresented	670.625	plant-type cell wall organization
GO:0007169	348	8	8.13907	Underrepresented	673.732	transmembrane receptor protein tyrosine kinase signaling pathway
GO:0009750	362	7	8.4665	Underrepresented	674.595	response to fructose stimulus
GO:0001510	418	10	9.77623	Overrepresented	682.056	RNA methylation
GO:0010027	469	11	10.969	Overrepresented	688.078	thylakoid membrane organization
GO:0035556	479	11	11.2029	Underrepresented	689.83	intracellular signal transduction
GO:0034976	483	10	11.2965	Underrepresented	690.071	response to endoplasmic reticulum stress
GO:0006979	632	13	14.7813	Underrepresented	701.302	response to oxidative stress
GO:0006944	717	15	16.7693	Underrepresented	706.437	cellular membrane fusion
GO:0046686	1310	30	30.6384	Underrepresented	727.039	response to cadmium ion
GO:0000162	45	1	1.05247	Underrepresented	785	tryptophan biosynthetic process
GO:0000226	379	8	8.8641	Underrepresented	785	microtubule cytoskeleton organization
GO:0005983	45	1	1.05247	Underrepresented	785	starch catabolic process
GO:0005992	54	1	1.26296	Underrepresented	785	trehalose biosynthetic process
GO:0006098	421	9	9.8464	Underrepresented	785	pentose-phosphate shunt
GO:0006139	91	2	2.12832	Underrepresented	785	nucleobase-containing compound metabolic process
GO:0006200	106	2	2.47914	Underrepresented	785	ATP catabolic process
GO:0006261	234	5	5.47282	Underrepresented	785	DNA-dependent DNA replication
GO:0006333	101	2	2.3622	Underrepresented	785	chromatin assembly or disassembly
GO:0006334	128	2	2.99368	Underrepresented	785	nucleosome assembly
GO:0006352	73	1	1.70733	Underrepresented	785	DNA-dependent transcription, initiation
GO:0006364	532	12	12.4425	Underrepresented	785	rRNA processing
GO:0006414	81	1	1.89444	Underrepresented	785	translational elongation
GO:0006468	2386	54	55.8041	Underrepresented	785	protein phosphorylation
GO:0006606	243	5	5.68331	Underrepresented	785	protein import into nucleus
GO:0006655	176	4	4.11631	Underrepresented	785	phosphatidylglycerol biosynthetic process
GO:0006662	92	2	2.15171	Underrepresented	785	glycerol ether metabolic process
GO:0006733	121	2	2.82996	Underrepresented	785	oxidoreduction coenzyme metabolic process
GO:0006744	55	1	1.28635	Underrepresented	785	ubiquinone biosynthetic process
GO:0006766	121	2	2.82996	Underrepresented	785	vitamin metabolic process
GO:0006811	49	1	1.14602	Underrepresented	785	ion transport
GO:0006817	52	1	1.21618	Underrepresented	785	phosphate ion transport
GO:0006839	105	2	2.45575	Underrepresented	785	mitochondrial transport
GO:0006855	185	4	4.3268	Underrepresented	785	drug transmembrane transport
GO:0006863	122	2	2.85335	Underrepresented	785	purine nucleobase transport
GO:0006869	279	6	6.52529	Underrepresented	785	lipid transport
GO:0006874	56	1	1.30973	Underrepresented	785	cellular calcium ion homeostasis
GO:0006887	54	1	1.26296	Underrepresented	785	exocytosis
GO:0006888	311	7	7.27371	Underrepresented	785	ER to Golgi vesicle-mediated transport
GO:0006897	57	1	1.33312	Underrepresented	785	endocytosis
GO:0006904	78	1	1.82427	Underrepresented	785	vesicle docking involved in exocytosis
GO:0006970	345	7	8.0689	Underrepresented	785	response to osmotic stress
GO:0006974	46	1	1.07585	Underrepresented	785	response to DNA damage stimulus
GO:0007017	86	1	2.01138	Underrepresented	785	microtubule-based process
GO:0007155	272	6	6.36157	Underrepresented	785	cell adhesion
GO:0007186	49	1	1.14602	Underrepresented	785	G-protein coupled receptor signaling pathway
GO:0007389	179	4	4.18647	Underrepresented	785	pattern specification process
GO:0007623	315	7	7.36726	Underrepresented	785	circadian rhythm
GO:0008356	74	1	1.73072	Underrepresented	785	asymmetric cell division
GO:0008380	97	2	2.26865	Underrepresented	785	RNA splicing
GO:0008610	57	1	1.33312	Underrepresented	785	lipid biosynthetic process
GO:0009072	128	2	2.99368	Underrepresented	785	aromatic amino acid family metabolic process
GO:0009106	121	2	2.82996	Underrepresented	785	lipoate metabolic process
GO:0009108	121	2	2.82996	Underrepresented	785	coenzyme biosynthetic process
GO:0009117	150	3	3.50822	Underrepresented	785	nucleotide metabolic process
GO:0009553	147	3	3.43805	Underrepresented	785	embryo sac development
GO:0009561	53	1	1.23957	Underrepresented	785	megagametogenesis
GO:0009581	44	1	1.02908	Underrepresented	785	detection of external stimulus
GO:0009611	1031	23	24.1132	Underrepresented	785	response to wounding
GO:0009612	152	3	3.55499	Underrepresented	785	response to mechanical stimulus
GO:0009616	267	6	6.24463	Underrepresented	785	virus induced gene silencing
GO:0009620	310	7	7.25032	Underrepresented	785	response to fungus
GO:0009624	221	5	5.16877	Underrepresented	785	response to nematode
GO:0009625	83	1	1.94121	Underrepresented	785	response to insect
GO:0009646	91	2	2.12832	Underrepresented	785	response to absence of light
GO:0009657	201	4	4.70101	Underrepresented	785	plastid organization
GO:0009737	1254	28	29.3287	Underrepresented	785	response to abscisic acid stimulus
GO:0009740	212	4	4.95828	Underrepresented	785	gibberellic acid mediated signaling pathway
GO:0009742	80	1	1.87105	Underrepresented	785	brassinosteroid mediated signaling pathway
GO:0009744	531	12	12.4191	Underrepresented	785	response to sucrose stimulus
GO:0009765	44	1	1.02908	Underrepresented	785	photosynthesis, light harvesting
GO:0009791	192	4	4.49052	Underrepresented	785	post-embryonic development
GO:0009846	108	2	2.52592	Underrepresented	785	pollen germination
GO:0009887	289	6	6.75917	Underrepresented	785	organ morphogenesis
GO:0009901	49	1	1.14602	Underrepresented	785	anther dehiscence
GO:0009902	230	5	5.37927	Underrepresented	785	chloroplast relocation
GO:0009932	248	5	5.80025	Underrepresented	785	cell tip growth
GO:0009960	81	1	1.89444	Underrepresented	785	endosperm development
GO:0009963	300	6	7.01644	Underrepresented	785	positive regulation of flavonoid biosynthetic process
GO:0010015	138	3	3.22756	Underrepresented	785	root morphogenesis
GO:0010017	65	1	1.52023	Underrepresented	785	red or far-red light signaling pathway
GO:0010043	137	3	3.20417	Underrepresented	785	response to zinc ion
GO:0010044	51	1	1.19279	Underrepresented	785	response to aluminum ion
GO:0010054	51	1	1.19279	Underrepresented	785	trichoblast differentiation
GO:0010073	198	4	4.63085	Underrepresented	785	meristem maintenance
GO:0010074	54	1	1.26296	Underrepresented	785	maintenance of meristem identity
GO:0010091	67	1	1.567	Underrepresented	785	trichome branching
GO:0010093	76	1	1.7775	Underrepresented	785	specification of floral organ identity
GO:0010118	108	2	2.52592	Underrepresented	785	stomatal movement
GO:0010155	191	4	4.46713	Underrepresented	785	regulation of proton transport
GO:0010197	52	1	1.21618	Underrepresented	785	polar nucleus fusion
GO:0010228	754	17	17.6346	Underrepresented	785	vegetative to reproductive phase transition of meristem
GO:0010305	70	1	1.63717	Underrepresented	785	leaf vascular tissue pattern formation
GO:0010351	98	2	2.29204	Underrepresented	785	lithium ion transport
GO:0010374	44	1	1.02908	Underrepresented	785	stomatal complex development
GO:0010440	113	2	2.64286	Underrepresented	785	stomatal lineage progression
GO:0010468	61	1	1.42668	Underrepresented	785	regulation of gene expression
GO:0010540	64	1	1.49684	Underrepresented	785	basipetal auxin transport
GO:0015995	294	6	6.87611	Underrepresented	785	chlorophyll biosynthetic process
GO:0016070	44	1	1.02908	Underrepresented	785	RNA metabolic process
GO:0016569	69	1	1.61378	Underrepresented	785	covalent chromatin modification
GO:0016925	45	1	1.05247	Underrepresented	785	protein sumoylation
GO:0016998	78	1	1.82427	Underrepresented	785	cell wall macromolecule catabolic process
GO:0019722	141	3	3.29772	Underrepresented	785	calcium-mediated signaling
GO:0030048	148	3	3.46144	Underrepresented	785	actin filament-based movement
GO:0031540	53	1	1.23957	Underrepresented	785	regulation of anthocyanin biosynthetic process
GO:0032880	122	2	2.85335	Underrepresented	785	regulation of protein localization
GO:0034660	187	4	4.37358	Underrepresented	785	ncRNA metabolic process
GO:0035304	337	7	7.8818	Underrepresented	785	regulation of protein dephosphorylation
GO:0042732	79	1	1.84766	Underrepresented	785	D-xylose metabolic process
GO:0042793	169	3	3.95259	Underrepresented	785	transcription from plastid promoter
GO:0044265	46	1	1.07585	Underrepresented	785	cellular macromolecule catabolic process
GO:0044272	121	2	2.82996	Underrepresented	785	sulfur compound biosynthetic process
GO:0045010	312	7	7.29709	Underrepresented	785	actin nucleation
GO:0045088	64	1	1.49684	Underrepresented	785	regulation of innate immune response
GO:0045736	65	1	1.52023	Underrepresented	785	negative regulation of cyclin-dependent protein serine/threonine kinase activity
GO:0046274	64	1	1.49684	Underrepresented	785	lignin catabolic process
GO:0046854	79	1	1.84766	Underrepresented	785	phosphatidylinositol phosphorylation
GO:0048235	59	1	1.3799	Underrepresented	785	pollen sperm cell differentiation
GO:0048439	191	4	4.46713	Underrepresented	785	flower morphogenesis
GO:0048449	190	4	4.44374	Underrepresented	785	floral organ formation
GO:0048451	144	3	3.36789	Underrepresented	785	petal formation
GO:0048453	144	3	3.36789	Underrepresented	785	sepal formation
GO:0048510	53	1	1.23957	Underrepresented	785	regulation of timing of transition from vegetative to reproductive phase
GO:0048574	49	1	1.14602	Underrepresented	785	long-day photoperiodism, flowering
GO:0048608	67	1	1.567	Underrepresented	785	reproductive structure development
GO:0048825	184	4	4.30341	Underrepresented	785	cotyledon development
GO:0051258	73	1	1.70733	Underrepresented	785	protein polymerization
GO:0051604	118	2	2.7598	Underrepresented	785	protein maturation
GO:0051645	81	1	1.89444	Underrepresented	785	Golgi localization
GO:0051646	81	1	1.89444	Underrepresented	785	mitochondrion localization
GO:0052542	116	2	2.71302	Underrepresented	785	defense response by callose deposition
GO:0052544	51	1	1.19279	Underrepresented	785	defense response by callose deposition in cell wall
GO:0060151	81	1	1.89444	Underrepresented	785	peroxisome localization
GO:0080129	319	7	7.46081	Underrepresented	785	proteasome core complex assembly
GO:0016884	25	11	0.604299	Overrepresented	1.62726e-09	carbon-nitrogen ligase activity, with glutamine as amido-N-donor
GO:0004372	18	9	0.435095	Overrepresented	3.59563e-08	glycine hydroxymethyltransferase activity
GO:0004040	18	8	0.435095	Overrepresented	1.35064e-06	amidase activity
GO:0005515	4182	55	101.087	Underrepresented	0.000432502	protein binding
GO:0016720	7	4	0.169204	Overrepresented	0.00410226	delta12-fatty acid dehydrogenase activity
GO:0045485	9	4	0.217548	Overrepresented	0.0142183	omega-6 fatty acid desaturase activity
GO:0030544	4	3	0.0966879	Overrepresented	0.0206868	Hsp70 protein binding
GO:0042781	5	3	0.12086	Overrepresented	0.0508039	3'-tRNA processing endoribonuclease activity
GO:0016717	24	5	0.580127	Overrepresented	0.0854347	oxidoreductase activity, acting on paired donors, with oxidation of a pair of donors resulting in the reduction of molecular oxygen to two molecules of water
GO:0004034	27	5	0.652643	Overrepresented	0.153012	aldose 1-epimerase activity
GO:0004812	94	9	2.27216	Overrepresented	0.157671	aminoacyl-tRNA ligase activity
GO:0031956	2	2	0.0483439	Overrepresented	0.223271	medium-chain fatty acid-CoA ligase activity
GO:0043864	2	2	0.0483439	Overrepresented	0.223271	indoleacetamide hydrolase activity
GO:0047958	2	2	0.0483439	Overrepresented	0.223271	glycine:2-oxoglutarate aminotransferase activity
GO:0016853	62	7	1.49866	Overrepresented	0.256594	isomerase activity
GO:0051879	8	3	0.193376	Overrepresented	0.269732	Hsp90 protein binding
GO:0004411	3	2	0.0725159	Overrepresented	0.659285	homogentisate 1,2-dioxygenase activity
GO:0042286	3	2	0.0725159	Overrepresented	0.659285	glutamate-1-semialdehyde 2,1-aminomutase activity
GO:0008430	11	3	0.265892	Overrepresented	0.753637	selenium binding
GO:0008199	12	3	0.290064	Overrepresented	0.987259	ferric iron binding
GO:0004591	4	2	0.0966879	Overrepresented	1.29788	oxoglutarate dehydrogenase (succinyl-transferring) activity
GO:0046510	4	2	0.0966879	Overrepresented	1.29788	UDP-sulfoquinovose:DAG sulfoquinovosyltransferase activity
GO:0003678	15	3	0.362579	Overrepresented	1.93673	DNA helicase activity
GO:0015245	15	3	0.362579	Overrepresented	1.93673	fatty acid transporter activity
GO:0004814	5	2	0.12086	Overrepresented	2.12927	arginine-tRNA ligase activity
GO:0009055	970	11	23.4468	Underrepresented	3.06302	electron carrier activity
GO:0003958	6	2	0.145032	Overrepresented	3.144	NADPH-hemoprotein reductase activity
GO:0004021	6	2	0.145032	Overrepresented	3.144	L-alanine:2-oxoglutarate aminotransferase activity
GO:0004839	6	2	0.145032	Overrepresented	3.144	ubiquitin activating enzyme activity
GO:0009978	6	2	0.145032	Overrepresented	3.144	allene oxide synthase activity
GO:0016702	6	2	0.145032	Overrepresented	3.144	oxidoreductase activity, acting on single donors with incorporation of molecular oxygen, incorporation of two atoms of oxygen
GO:0016491	1468	20	35.4844	Underrepresented	3.60983	oxidoreductase activity
GO:0003863	7	2	0.169204	Overrepresented	4.33296	3-methyl-2-oxobutanoate dehydrogenase (2-methylpropanoyl-transferring) activity
GO:0004816	7	2	0.169204	Overrepresented	4.33296	asparagine-tRNA ligase activity
GO:0010294	7	2	0.169204	Overrepresented	4.33296	abscisic acid glucosyltransferase activity
GO:0004347	8	2	0.193376	Overrepresented	5.68738	glucose-6-phosphate isomerase activity
GO:0008641	8	2	0.193376	Overrepresented	5.68738	small protein activating enzyme activity
GO:0000900	9	2	0.217548	Overrepresented	7.19878	translation repressor activity, nucleic acid binding
GO:0000175	24	3	0.580127	Overrepresented	7.36106	3'-5'-exoribonuclease activity
GO:0005543	141	8	3.40825	Overrepresented	7.69256	phospholipid binding
GO:0005483	10	2	0.24172	Overrepresented	8.85901	soluble NSF attachment protein activity
GO:0016830	1	1	0.024172	Overrepresented	9.4643	carbon-carbon lyase activity
GO:0016810	28	3	0.676815	Overrepresented	11.1165	hydrolase activity, acting on carbon-nitrogen (but not peptide) bonds
GO:0046914	28	3	0.676815	Overrepresented	11.1165	transition metal ion binding
GO:0004467	29	3	0.700987	Overrepresented	12.1868	long-chain fatty acid-CoA ligase activity
GO:0008453	12	2	0.290064	Overrepresented	12.5948	alanine-glyoxylate transaminase activity
GO:0030170	214	10	5.1728	Overrepresented	15.1448	pyridoxal phosphate binding
GO:0020037	750	9	18.129	Underrepresented	15.4386	heme binding
GO:0019825	441	4	10.6598	Underrepresented	15.9512	oxygen binding
GO:0016757	955	13	23.0842	Underrepresented	16.3704	transferase activity, transferring glycosyl groups
GO:0000773	2	1	0.0483439	Overrepresented	18.7053	phosphatidyl-N-methylethanolamine N-methyltransferase activity
GO:0003992	2	1	0.0483439	Overrepresented	18.7053	N2-acetyl-L-ornithine:2-oxoglutarate 5-aminotransferase activity
GO:0005222	2	1	0.0483439	Overrepresented	18.7053	intracellular cAMP activated cation channel activity
GO:0008792	2	1	0.0483439	Overrepresented	18.7053	arginine decarboxylase activity
GO:0008901	2	1	0.0483439	Overrepresented	18.7053	ferredoxin hydrogenase activity
GO:0016041	2	1	0.0483439	Overrepresented	18.7053	glutamate synthase (ferredoxin) activity
GO:0016422	2	1	0.0483439	Overrepresented	18.7053	mRNA (2'-O-methyladenosine-N6-)-methyltransferase activity
GO:0031409	2	1	0.0483439	Overrepresented	18.7053	pigment binding
GO:0043765	2	1	0.0483439	Overrepresented	18.7053	T/G mismatch-specific endonuclease activity
GO:0047215	2	1	0.0483439	Overrepresented	18.7053	indole-3-acetate beta-glucosyltransferase activity
GO:0080095	2	1	0.0483439	Overrepresented	18.7053	phosphatidylethanolamine-sterol O-acyltransferase activity
GO:0080096	2	1	0.0483439	Overrepresented	18.7053	phosphatidate-sterol O-acyltransferase activity
GO:0080101	2	1	0.0483439	Overrepresented	18.7053	phosphatidyl-N-dimethylethanolamine N-methyltransferase activity
GO:0097100	2	1	0.0483439	Overrepresented	18.7053	supercoiled DNA binding
GO:0016787	729	9	17.6214	Underrepresented	19.3912	hydrolase activity
GO:0005525	495	5	11.9651	Underrepresented	20.5461	GTP binding
GO:0030246	417	16	10.0797	Overrepresented	20.8316	carbohydrate binding
GO:0004630	36	3	0.870191	Overrepresented	21.1153	phospholipase D activity
GO:0004575	16	2	0.386751	Overrepresented	21.5253	sucrose alpha-glucosidase activity
GO:0005262	16	2	0.386751	Overrepresented	21.5253	calcium channel activity
GO:0008964	16	2	0.386751	Overrepresented	21.5253	phosphoenolpyruvate carboxylase activity
GO:0008266	37	3	0.894363	Overrepresented	22.5892	poly(U) RNA binding
GO:0016207	37	3	0.894363	Overrepresented	22.5892	4-coumarate-CoA ligase activity
GO:0000166	2506	45	60.5749	Underrepresented	24.5323	nucleotide binding
GO:0046983	740	10	17.8873	Underrepresented	27.3004	protein dimerization activity
GO:0000975	3	1	0.0725159	Overrepresented	27.7284	regulatory region DNA binding
GO:0004358	3	1	0.0725159	Overrepresented	27.7284	glutamate N-acetyltransferase activity
GO:0008830	3	1	0.0725159	Overrepresented	27.7284	dTDP-4-dehydrorhamnose 3,5-epimerase activity
GO:0010178	3	1	0.0725159	Overrepresented	27.7284	IAA-amino acid conjugate hydrolase activity
GO:0010489	3	1	0.0725159	Overrepresented	27.7284	UDP-4-keto-6-deoxy-glucose-3,5-epimerase activity
GO:0010490	3	1	0.0725159	Overrepresented	27.7284	UDP-4-keto-rhamnose-4-keto-reductase activity
GO:0015165	3	1	0.0725159	Overrepresented	27.7284	pyrimidine nucleotide-sugar transmembrane transporter activity
GO:0070361	3	1	0.0725159	Overrepresented	27.7284	mitochondrial light strand promoter anti-sense binding
GO:0010011	20	2	0.483439	Overrepresented	32.0531	auxin binding
GO:0010328	20	2	0.483439	Overrepresented	32.0531	auxin influx transmembrane transporter activity
GO:0016891	20	2	0.483439	Overrepresented	32.0531	endoribonuclease activity, producing 5'-phosphomonoesters
GO:0008757	43	3	1.03939	Overrepresented	32.3997	S-adenosylmethionine-dependent methyltransferase activity
GO:0004518	70	4	1.69204	Overrepresented	33.5858	nuclease activity
GO:0005528	44	3	1.06357	Overrepresented	34.1873	FK506 binding
GO:0000014	4	1	0.0966879	Overrepresented	36.5385	single-stranded DNA specific endodeoxyribonuclease activity
GO:0004157	4	1	0.0966879	Overrepresented	36.5385	dihydropyrimidinase activity
GO:0004168	4	1	0.0966879	Overrepresented	36.5385	dolichol kinase activity
GO:0004348	4	1	0.0966879	Overrepresented	36.5385	glucosylceramidase activity
GO:0004654	4	1	0.0966879	Overrepresented	36.5385	polyribonucleotide nucleotidyltransferase activity
GO:0004823	4	1	0.0966879	Overrepresented	36.5385	leucine-tRNA ligase activity
GO:0004830	4	1	0.0966879	Overrepresented	36.5385	tryptophan-tRNA ligase activity
GO:0005476	4	1	0.0966879	Overrepresented	36.5385	carnitine:acyl carnitine antiporter activity
GO:0008897	4	1	0.0966879	Overrepresented	36.5385	holo-[acyl-carrier-protein] synthase activity
GO:0015089	4	1	0.0966879	Overrepresented	36.5385	high affinity copper ion transmembrane transporter activity
GO:0015276	4	1	0.0966879	Overrepresented	36.5385	ligand-gated ion channel activity
GO:0016656	4	1	0.0966879	Overrepresented	36.5385	monodehydroascorbate reductase (NADH) activity
GO:0031176	4	1	0.0966879	Overrepresented	36.5385	endo-1,4-beta-xylanase activity
GO:0045140	4	1	0.0966879	Overrepresented	36.5385	inositol phosphoceramide synthase activity
GO:0051019	4	1	0.0966879	Overrepresented	36.5385	mitogen-activated protein kinase binding
GO:0004143	22	2	0.531783	Overrepresented	37.7999	diacylglycerol kinase activity
GO:0015116	47	3	1.13608	Overrepresented	39.792	sulfate transmembrane transporter activity
GO:0016705	503	6	12.1585	Underrepresented	41.0209	oxidoreductase activity, acting on paired donors, with incorporation or reduction of molecular oxygen
GO:0005506	711	10	17.1863	Underrepresented	42.235	iron ion binding
GO:0003713	49	3	1.18443	Overrepresented	43.7191	transcription coactivator activity
GO:0001046	5	1	0.12086	Overrepresented	45.1409	core promoter sequence-specific DNA binding
GO:0004105	5	1	0.12086	Overrepresented	45.1409	choline-phosphate cytidylyltransferase activity
GO:0004821	5	1	0.12086	Overrepresented	45.1409	histidine-tRNA ligase activity
GO:0004825	5	1	0.12086	Overrepresented	45.1409	methionine-tRNA ligase activity
GO:0008193	5	1	0.12086	Overrepresented	45.1409	tRNA guanylyltransferase activity
GO:0015215	5	1	0.12086	Overrepresented	45.1409	nucleotide transmembrane transporter activity
GO:0016303	5	1	0.12086	Overrepresented	45.1409	1-phosphatidylinositol-3-kinase activity
GO:0046870	5	1	0.12086	Overrepresented	45.1409	cadmium ion binding
GO:0047746	5	1	0.12086	Overrepresented	45.1409	chlorophyllase activity
GO:0050567	5	1	0.12086	Overrepresented	45.1409	glutaminyl-tRNA synthase (glutamine-hydrolyzing) activity
GO:0080150	5	1	0.12086	Overrepresented	45.1409	S-adenosyl-L-methionine:benzoic acid carboxyl methyl transferase activity
GO:0016836	25	2	0.604299	Overrepresented	46.9084	hydro-lyase activity
GO:0008483	51	3	1.23277	Overrepresented	47.7887	transaminase activity
GO:0008194	233	9	5.63207	Overrepresented	51.344	UDP-glycosyltransferase activity
GO:0004176	53	3	1.28111	Overrepresented	51.9919	ATP-dependent peptidase activity
GO:0004407	27	2	0.652643	Overrepresented	53.253	histone deacetylase activity
GO:0005545	27	2	0.652643	Overrepresented	53.253	1-phosphatidylinositol binding
GO:0000774	6	1	0.145032	Overrepresented	53.5403	adenyl-nucleotide exchange factor activity
GO:0003865	6	1	0.145032	Overrepresented	53.5403	3-oxo-5-alpha-steroid 4-dehydrogenase activity
GO:0004049	6	1	0.145032	Overrepresented	53.5403	anthranilate synthase activity
GO:0004148	6	1	0.145032	Overrepresented	53.5403	dihydrolipoyl dehydrogenase activity
GO:0004807	6	1	0.145032	Overrepresented	53.5403	triose-phosphate isomerase activity
GO:0004824	6	1	0.145032	Overrepresented	53.5403	lysine-tRNA ligase activity
GO:0005365	6	1	0.145032	Overrepresented	53.5403	myo-inositol transmembrane transporter activity
GO:0008843	6	1	0.145032	Overrepresented	53.5403	endochitinase activity
GO:0015148	6	1	0.145032	Overrepresented	53.5403	D-xylose transmembrane transporter activity
GO:0015446	6	1	0.145032	Overrepresented	53.5403	arsenite-transmembrane transporting ATPase activity
GO:0015575	6	1	0.145032	Overrepresented	53.5403	mannitol transmembrane transporter activity
GO:0015576	6	1	0.145032	Overrepresented	53.5403	sorbitol transmembrane transporter activity
GO:0015591	6	1	0.145032	Overrepresented	53.5403	D-ribose transmembrane transporter activity
GO:0016595	6	1	0.145032	Overrepresented	53.5403	glutamate binding
GO:0035885	6	1	0.145032	Overrepresented	53.5403	exochitinase activity
GO:0071992	6	1	0.145032	Overrepresented	53.5403	phytochelatin transmembrane transporter activity
GO:0003743	176	1	4.25427	Underrepresented	54.8064	translation initiation factor activity
GO:0022857	177	1	4.27844	Underrepresented	54.8313	transmembrane transporter activity
GO:0003777	184	1	4.44764	Underrepresented	55.5931	microtubule motor activity
GO:0016624	28	2	0.676815	Overrepresented	56.4943	oxidoreductase activity, acting on the aldehyde or oxo group of donors, disulfide as acceptor
GO:0008017	85	4	2.05462	Overrepresented	56.8374	microtubule binding
GO:0003677	3934	79	95.0925	Underrepresented	58.7324	DNA binding
GO:0004564	29	2	0.700987	Overrepresented	59.7764	beta-fructofuranosidase activity
GO:0030976	29	2	0.700987	Overrepresented	59.7764	thiamine pyrophosphate binding
GO:0000179	7	1	0.169204	Overrepresented	61.7415	rRNA (adenine-N6,N6-)-dimethyltransferase activity
GO:0004385	7	1	0.169204	Overrepresented	61.7415	guanylate kinase activity
GO:0004421	7	1	0.169204	Overrepresented	61.7415	hydroxymethylglutaryl-CoA synthase activity
GO:0008318	7	1	0.169204	Overrepresented	61.7415	protein prenyltransferase activity
GO:0015098	7	1	0.169204	Overrepresented	61.7415	molybdate ion transmembrane transporter activity
GO:0015197	7	1	0.169204	Overrepresented	61.7415	peptide transporter activity
GO:0015334	7	1	0.169204	Overrepresented	61.7415	high affinity oligopeptide transporter activity
GO:0016812	7	1	0.169204	Overrepresented	61.7415	hydrolase activity, acting on carbon-nitrogen (but not peptide) bonds, in cyclic amides
GO:0033613	7	1	0.169204	Overrepresented	61.7415	activating transcription factor binding
GO:0004042	8	1	0.193376	Overrepresented	69.7492	acetyl-CoA:L-glutamate N-acetyltransferase activity
GO:0005355	8	1	0.193376	Overrepresented	69.7492	glucose transmembrane transporter activity
GO:0015930	8	1	0.193376	Overrepresented	69.7492	glutamate synthase activity
GO:0030527	8	1	0.193376	Overrepresented	69.7492	structural constituent of chromatin
GO:0052624	8	1	0.193376	Overrepresented	69.7492	2-phytyl-1,4-naphthoquinone methyltransferase activity
GO:0016847	32	2	0.773503	Overrepresented	69.8307	1-aminocyclopropane-1-carboxylate synthase activity
GO:0048038	34	2	0.821847	Overrepresented	76.673	quinone binding
GO:0005221	9	1	0.217548	Overrepresented	77.5681	intracellular cyclic nucleotide activated cation channel activity
GO:0005460	9	1	0.217548	Overrepresented	77.5681	UDP-glucose transmembrane transporter activity
GO:0008066	9	1	0.217548	Overrepresented	77.5681	glutamate receptor activity
GO:0008649	9	1	0.217548	Overrepresented	77.5681	rRNA methyltransferase activity
GO:0015036	9	1	0.217548	Overrepresented	77.5681	disulfide oxidoreductase activity
GO:0022821	9	1	0.217548	Overrepresented	77.5681	potassium ion antiporter activity
GO:0042389	9	1	0.217548	Overrepresented	77.5681	omega-3 fatty acid desaturase activity
GO:0004857	166	1	4.01255	Underrepresented	77.9849	enzyme inhibitor activity
GO:0005509	539	8	13.0287	Underrepresented	80.6956	calcium ion binding
GO:0043531	543	8	13.1254	Underrepresented	80.7457	ADP binding
GO:0004553	546	8	13.1979	Underrepresented	80.868	hydrolase activity, hydrolyzing O-glycosyl compounds
GO:0003755	116	5	2.80395	Overrepresented	81.3432	peptidyl-prolyl cis-trans isomerase activity
GO:0008271	36	2	0.870191	Overrepresented	83.5979	secondary active sulfate transmembrane transporter activity
GO:0000064	10	1	0.24172	Overrepresented	85.2024	L-ornithine transmembrane transporter activity
GO:0004321	10	1	0.24172	Overrepresented	85.2024	fatty-acyl-CoA synthase activity
GO:0004826	10	1	0.24172	Overrepresented	85.2024	phenylalanine-tRNA ligase activity
GO:0005290	10	1	0.24172	Overrepresented	85.2024	L-histidine transmembrane transporter activity
GO:0016638	10	1	0.24172	Overrepresented	85.2024	oxidoreductase activity, acting on the CH-NH2 group of donors
GO:0016756	10	1	0.24172	Overrepresented	85.2024	glutathione gamma-glutamylcysteinyltransferase activity
GO:0004089	37	2	0.894363	Overrepresented	87.0841	carbonate dehydratase activity
GO:0016887	585	9	14.1406	Underrepresented	87.7057	ATPase activity
GO:0003924	269	3	6.50226	Underrepresented	90.809	GTPase activity
GO:0003871	11	1	0.265892	Overrepresented	92.6567	5-methyltetrahydropteroyltriglutamate-homocysteine S-methyltransferase activity
GO:0003913	11	1	0.265892	Overrepresented	92.6567	DNA photolyase activity
GO:0004571	11	1	0.265892	Overrepresented	92.6567	mannosyl-oligosaccharide 1,2-alpha-mannosidase activity
GO:0005319	11	1	0.265892	Overrepresented	92.6567	lipid transporter activity
GO:0008705	11	1	0.265892	Overrepresented	92.6567	methionine synthase activity
GO:0030276	71	3	1.71621	Overrepresented	94.3617	clathrin binding
GO:0004713	796	24	19.2409	Overrepresented	95.6583	protein tyrosine kinase activity
GO:0003746	72	3	1.74038	Overrepresented	96.8835	translation elongation factor activity
GO:0016740	298	10	7.20325	Overrepresented	99.2132	transferase activity
GO:0000285	12	1	0.290064	Overrepresented	99.935	1-phosphatidylinositol-3-phosphate 5-kinase activity
GO:0004312	12	1	0.290064	Overrepresented	99.935	fatty acid synthase activity
GO:0005247	12	1	0.290064	Overrepresented	99.935	voltage-gated chloride channel activity
GO:0008253	12	1	0.290064	Overrepresented	99.935	5'-nucleotidase activity
GO:0015168	12	1	0.290064	Overrepresented	99.935	glycerol transmembrane transporter activity
GO:0016668	12	1	0.290064	Overrepresented	99.935	oxidoreductase activity, acting on a sulfur group of donors, NAD(P) as acceptor
GO:0090353	12	1	0.290064	Overrepresented	99.935	polygalacturonase inhibitor activity
GO:0042802	318	4	7.68668	Underrepresented	105.634	identical protein binding
GO:0004605	13	1	0.314236	Overrepresented	107.042	phosphatidate cytidylyltransferase activity
GO:0004607	13	1	0.314236	Overrepresented	107.042	phosphatidylcholine-sterol O-acyltransferase activity
GO:0047134	13	1	0.314236	Overrepresented	107.042	protein-disulfide reductase activity
GO:0052622	13	1	0.314236	Overrepresented	107.042	ATP dimethylallyltransferase activity
GO:0052623	13	1	0.314236	Overrepresented	107.042	ADP dimethylallyltransferase activity
GO:0008514	44	2	1.06357	Overrepresented	111.699	organic anion transmembrane transporter activity
GO:0005253	14	1	0.338407	Overrepresented	113.981	anion channel activity
GO:0005267	14	1	0.338407	Overrepresented	113.981	potassium channel activity
GO:0005354	14	1	0.338407	Overrepresented	113.981	galactose transmembrane transporter activity
GO:0008831	14	1	0.338407	Overrepresented	113.981	dTDP-4-dehydrorhamnose reductase activity
GO:0008967	14	1	0.338407	Overrepresented	113.981	phosphoglycolate phosphatase activity
GO:0042409	14	1	0.338407	Overrepresented	113.981	caffeoyl-CoA O-methyltransferase activity
GO:0003756	45	2	1.08774	Overrepresented	115.219	protein disulfide isomerase activity
GO:0008131	45	2	1.08774	Overrepresented	115.219	primary amine oxidase activity
GO:0008171	45	2	1.08774	Overrepresented	115.219	O-methyltransferase activity
GO:0003916	15	1	0.362579	Overrepresented	120.756	DNA topoisomerase activity
GO:0003989	15	1	0.362579	Overrepresented	120.756	acetyl-CoA carboxylase activity
GO:0008812	15	1	0.362579	Overrepresented	120.756	choline dehydrogenase activity
GO:0003918	16	1	0.386751	Overrepresented	127.371	DNA topoisomerase type II (ATP-hydrolyzing) activity
GO:0005381	16	1	0.386751	Overrepresented	127.371	iron ion transmembrane transporter activity
GO:0009824	16	1	0.386751	Overrepresented	127.371	AMP dimethylallyltransferase activity
GO:0015171	178	6	4.30261	Overrepresented	128.587	amino acid transmembrane transporter activity
GO:0003729	49	2	1.18443	Overrepresented	129.234	mRNA binding
GO:0003887	49	2	1.18443	Overrepresented	129.234	DNA-directed DNA polymerase activity
GO:0050897	107	4	2.5864	Overrepresented	129.959	cobalt ion binding
GO:0004430	17	1	0.410923	Overrepresented	133.831	1-phosphatidylinositol 4-kinase activity
GO:0004556	17	1	0.410923	Overrepresented	133.831	alpha-amylase activity
GO:0005261	17	1	0.410923	Overrepresented	133.831	cation channel activity
GO:0008374	17	1	0.410923	Overrepresented	133.831	O-acyltransferase activity
GO:0015103	17	1	0.410923	Overrepresented	133.831	inorganic anion transmembrane transporter activity
GO:0015562	17	1	0.410923	Overrepresented	133.831	efflux transmembrane transporter activity
GO:0016832	17	1	0.410923	Overrepresented	133.831	aldehyde-lyase activity
GO:0008289	187	2	4.52016	Underrepresented	134.45	lipid binding
GO:0015035	188	2	4.54433	Underrepresented	134.533	protein disulfide oxidoreductase activity
GO:0004091	297	4	7.17907	Underrepresented	134.771	carboxylesterase activity
GO:0016706	298	4	7.20325	Underrepresented	134.89	oxidoreductase activity, acting on paired donors, with incorporation or reduction of molecular oxygen, 2-oxoglutarate as one donor, and incorporation of one atom each of oxygen into both donors
GO:0005351	192	2	4.64102	Underrepresented	135.11	sugar:hydrogen symporter activity
GO:0030599	196	2	4.7377	Underrepresented	136.065	pectinesterase activity
GO:0004069	18	1	0.435095	Overrepresented	140.138	L-aspartate:2-oxoglutarate aminotransferase activity
GO:0016929	18	1	0.435095	Overrepresented	140.138	SUMO-specific protease activity
GO:0051539	53	2	1.28111	Overrepresented	143.069	4 iron, 4 sulfur cluster binding
GO:0004708	19	1	0.459267	Overrepresented	146.296	MAP kinase kinase activity
GO:0016776	19	1	0.459267	Overrepresented	146.296	phosphotransferase activity, phosphate group as acceptor
GO:0016844	19	1	0.459267	Overrepresented	146.296	strictosidine synthase activity
GO:0003824	2676	70	64.6842	Overrepresented	146.484	catalytic activity
GO:0003676	1718	46	41.5274	Overrepresented	151.063	nucleic acid binding
GO:0015662	127	1	3.06984	Underrepresented	151.54	ATPase activity, coupled to transmembrane movement of ions, phosphorylative mechanism
GO:0016616	129	1	3.11818	Underrepresented	151.993	oxidoreductase activity, acting on the CH-OH group of donors, NAD or NADP as acceptor
GO:0016798	129	1	3.11818	Underrepresented	151.993	hydrolase activity, acting on glycosyl bonds
GO:0003727	20	1	0.483439	Overrepresented	152.308	single-stranded RNA binding
GO:0008320	20	1	0.483439	Overrepresented	152.308	protein transmembrane transporter activity
GO:0015145	20	1	0.483439	Overrepresented	152.308	monosaccharide transmembrane transporter activity
GO:0019201	20	1	0.483439	Overrepresented	152.308	nucleotide kinase activity
GO:0019205	20	1	0.483439	Overrepresented	152.308	nucleobase-containing compound kinase activity
GO:0047714	20	1	0.483439	Overrepresented	152.308	galactolipase activity
GO:0016614	139	1	3.3599	Underrepresented	156.23	oxidoreductase activity, acting on CH-OH group of donors
GO:0003735	733	13	17.718	Underrepresented	156.457	structural constituent of ribosome
GO:0004559	21	1	0.507611	Overrepresented	158.179	alpha-mannosidase activity
GO:0005385	21	1	0.507611	Overrepresented	158.179	zinc ion transmembrane transporter activity
GO:0030744	21	1	0.507611	Overrepresented	158.179	luteolin O-methyltransferase activity
GO:0030755	21	1	0.507611	Overrepresented	158.179	quercetin 3-O-methyltransferase activity
GO:0033799	21	1	0.507611	Overrepresented	158.179	myricetin 3'-O-methyltransferase activity
GO:0042937	21	1	0.507611	Overrepresented	158.179	tripeptide transporter activity
GO:0047763	21	1	0.507611	Overrepresented	158.179	caffeate O-methyltransferase activity
GO:0004526	22	1	0.531783	Overrepresented	163.912	ribonuclease P activity
GO:0042936	22	1	0.531783	Overrepresented	163.912	dipeptide transporter activity
GO:0003724	23	1	0.555955	Overrepresented	169.509	RNA helicase activity
GO:0004568	23	1	0.555955	Overrepresented	169.509	chitinase activity
GO:0005242	23	1	0.555955	Overrepresented	169.509	inward rectifier potassium channel activity
GO:0048037	23	1	0.555955	Overrepresented	169.509	cofactor binding
GO:0008135	24	1	0.580127	Overrepresented	174.974	translation factor activity, nucleic acid binding
GO:0008565	171	2	4.13341	Underrepresented	179.497	protein transporter activity
GO:0005516	483	14	11.6751	Overrepresented	180.093	calmodulin binding
GO:0008970	25	1	0.604299	Overrepresented	180.31	phosphatidylcholine 1-acylhydrolase activity
GO:0015144	181	2	4.37513	Underrepresented	182.154	carbohydrate transmembrane transporter activity
GO:0050660	319	5	7.71086	Underrepresented	184.085	flavin adenine dinucleotide binding
GO:0004190	187	6	4.52016	Overrepresented	184.828	aspartic-type endopeptidase activity
GO:0004144	27	1	0.652643	Overrepresented	190.608	diacylglycerol O-acyltransferase activity
GO:0005345	27	1	0.652643	Overrepresented	190.608	purine nucleobase transmembrane transporter activity
GO:0005375	27	1	0.652643	Overrepresented	190.608	copper ion transmembrane transporter activity
GO:0015181	27	1	0.652643	Overrepresented	190.608	arginine transmembrane transporter activity
GO:0015189	27	1	0.652643	Overrepresented	190.608	L-lysine transmembrane transporter activity
GO:0016410	27	1	0.652643	Overrepresented	190.608	N-acyltransferase activity
GO:0080072	27	1	0.652643	Overrepresented	190.608	spermidine:sinapoyl CoA N-acyltransferase activity
GO:0080073	27	1	0.652643	Overrepresented	190.608	spermidine:coumaroyl CoA N-acyltransferase activity
GO:0080074	27	1	0.652643	Overrepresented	190.608	spermidine:caffeoyl CoA N-acyltransferase activity
GO:0080075	27	1	0.652643	Overrepresented	190.608	spermidine:feruloyl CoA N-acyltransferase activity
GO:0035091	96	3	2.32051	Overrepresented	199.132	phosphatidylinositol binding
GO:0004712	101	3	2.44137	Overrepresented	207.231	protein serine/threonine/tyrosine kinase activity
GO:0004806	101	3	2.44137	Overrepresented	207.231	triglyceride lipase activity
GO:0004743	31	1	0.749331	Overrepresented	209.784	pyruvate kinase activity
GO:0030955	31	1	0.749331	Overrepresented	209.784	potassium ion binding
GO:0022891	107	1	2.5864	Underrepresented	210.453	substrate-specific transmembrane transporter activity
GO:0050661	107	1	2.5864	Underrepresented	210.453	NADP binding
GO:0004497	112	1	2.70726	Underrepresented	211.608	monooxygenase activity
GO:0051287	118	1	2.85229	Underrepresented	214.088	NAD binding
GO:0004012	32	1	0.773503	Overrepresented	214.299	phospholipid-translocating ATPase activity
GO:0050734	33	1	0.797675	Overrepresented	218.707	hydroxycinnamoyltransferase activity
GO:0005524	4522	100	109.306	Underrepresented	218.895	ATP binding
GO:0004222	128	4	3.09401	Overrepresented	220.47	metalloendopeptidase activity
GO:0031418	34	1	0.821847	Overrepresented	223.011	L-ascorbic acid binding
GO:0015238	133	4	3.21487	Overrepresented	224.527	drug transmembrane transporter activity
GO:0008233	135	4	3.26322	Overrepresented	226.285	peptidase activity
GO:0005507	534	10	12.9078	Underrepresented	227.207	copper ion binding
GO:0016307	35	1	0.846019	Overrepresented	227.213	phosphatidylinositol phosphate kinase activity
GO:0004386	300	5	7.25159	Underrepresented	227.276	helicase activity
GO:0004527	36	1	0.870191	Overrepresented	231.317	exonuclease activity
GO:0004629	36	1	0.870191	Overrepresented	231.317	phospholipase C activity
GO:0004805	36	1	0.870191	Overrepresented	231.317	trehalose-phosphatase activity
GO:0008270	3032	76	73.2894	Overrepresented	233.996	zinc ion binding
GO:0016308	37	1	0.894363	Overrepresented	235.323	1-phosphatidylinositol-4-phosphate 5-kinase activity
GO:0008234	146	2	3.52911	Underrepresented	236.791	cysteine-type peptidase activity
GO:0005215	955	25	23.0842	Overrepresented	236.967	transporter activity
GO:0016765	38	1	0.918535	Overrepresented	239.235	transferase activity, transferring alkyl or aryl (other than methyl) groups
GO:0008375	39	1	0.942707	Overrepresented	243.055	acetylglucosaminyltransferase activity
GO:0008060	40	1	0.966879	Overrepresented	246.784	ARF GTPase activator activity
GO:0004499	41	1	0.991051	Overrepresented	250.426	N,N-dimethylaniline monooxygenase activity
GO:0005217	41	1	0.991051	Overrepresented	250.426	intracellular ligand-gated ion channel activity
GO:0008408	41	1	0.991051	Overrepresented	250.426	3'-5' exonuclease activity
GO:0008094	62	2	1.49866	Overrepresented	264.287	DNA-dependent ATPase activity
GO:0016874	65	2	1.57118	Overrepresented	267.585	ligase activity
GO:0030551	65	2	1.57118	Overrepresented	267.585	cyclic nucleotide binding
GO:0004601	237	4	5.72876	Underrepresented	267.767	peroxidase activity
GO:0004252	244	4	5.89796	Underrepresented	268.561	serine-type endopeptidase activity
GO:0046872	549	11	13.2704	Underrepresented	270.018	metal ion binding
GO:0008324	68	2	1.64369	Overrepresented	271.081	cation transmembrane transporter activity
GO:0003682	70	2	1.69204	Overrepresented	273.501	chromatin binding
GO:0005216	72	2	1.74038	Overrepresented	275.977	ion channel activity
GO:0004693	73	2	1.76455	Overrepresented	277.234	cyclin-dependent protein serine/threonine kinase activity
GO:0031072	282	5	6.81649	Underrepresented	277.93	heat shock protein binding
GO:0004872	74	2	1.78873	Overrepresented	278.5	receptor activity
GO:0051015	74	2	1.78873	Overrepresented	278.5	actin filament binding
GO:0016820	84	1	2.03044	Underrepresented	291.102	hydrolase activity, acting on acid anhydrides, catalyzing transmembrane movement of substances
GO:0043621	84	1	2.03044	Underrepresented	291.102	protein self-association
GO:0004221	87	1	2.10296	Underrepresented	291.218	ubiquitin thiolesterase activity
GO:0004185	92	1	2.22382	Underrepresented	291.988	serine-type carboxypeptidase activity
GO:0035251	94	1	2.27216	Underrepresented	292.481	UDP-glucosyltransferase activity
GO:0016298	105	3	2.53806	Overrepresented	296.77	lipase activity
GO:0016758	408	8	9.86216	Underrepresented	298.048	transferase activity, transferring hexosyl groups
GO:0016773	134	2	3.23904	Underrepresented	310.466	phosphotransferase activity, alcohol group as acceptor
GO:0045735	143	2	3.45659	Underrepresented	312.13	nutrient reservoir activity
GO:0015297	153	4	3.69831	Overrepresented	315.166	antiporter activity
GO:0017111	672	14	16.2436	Underrepresented	319.914	nucleoside-triphosphatase activity
GO:0003700	3846	88	92.9654	Underrepresented	331.981	sequence-specific DNA binding transcription factor activity
GO:0016301	2134	48	51.583	Underrepresented	332.16	kinase activity
GO:0000287	249	6	6.01882	Underrepresented	334.694	magnesium ion binding
GO:0004871	256	5	6.18802	Underrepresented	335.735	signal transducer activity
GO:0051082	257	5	6.21219	Underrepresented	335.753	unfolded protein binding
GO:0004672	2453	56	59.2938	Underrepresented	357.917	protein kinase activity
GO:0004842	619	15	14.9624	Overrepresented	358.434	ubiquitin-protein ligase activity
GO:0003723	1047	25	25.308	Underrepresented	368.241	RNA binding
GO:0004674	2183	52	52.7674	Underrepresented	378.15	protein serine/threonine kinase activity
GO:0016772	2469	57	59.6806	Underrepresented	379.481	transferase activity, transferring phosphorus-containing groups
GO:0003697	55	1	1.32946	Underrepresented	401	single-stranded DNA binding
GO:0003779	127	3	3.06984	Underrepresented	401	actin binding
GO:0003899	126	2	3.04567	Underrepresented	401	DNA-directed RNA polymerase activity
GO:0003993	100	2	2.4172	Underrepresented	401	acid phosphatase activity
GO:0004175	69	1	1.66787	Underrepresented	401	endopeptidase activity
GO:0004298	43	1	1.03939	Underrepresented	401	threonine-type endopeptidase activity
GO:0004519	45	1	1.08774	Underrepresented	401	endonuclease activity
GO:0004565	51	1	1.23277	Underrepresented	401	beta-galactosidase activity
GO:0004843	69	1	1.66787	Underrepresented	401	ubiquitin-specific protease activity
GO:0008026	224	5	5.41452	Underrepresented	401	ATP-dependent helicase activity
GO:0008080	73	1	1.76455	Underrepresented	401	N-acetyltransferase activity
GO:0008081	90	2	2.17548	Underrepresented	401	phosphoric diester hydrolase activity
GO:0008168	337	7	8.14595	Underrepresented	401	methyltransferase activity
GO:0008236	86	2	2.07879	Underrepresented	401	serine-type peptidase activity
GO:0008237	97	2	2.34468	Underrepresented	401	metallopeptidase activity
GO:0008536	45	1	1.08774	Underrepresented	401	Ran GTPase binding
GO:0009672	43	1	1.03939	Underrepresented	401	auxin:hydrogen symporter activity
GO:0010181	94	2	2.27216	Underrepresented	401	FMN binding
GO:0015020	58	1	1.40197	Underrepresented	401	glucuronosyltransferase activity
GO:0016538	61	1	1.47449	Underrepresented	401	cyclin-dependent protein serine/threonine kinase regulator activity
GO:0016597	72	1	1.74038	Underrepresented	401	amino acid binding
GO:0016627	47	1	1.13608	Underrepresented	401	oxidoreductase activity, acting on the CH-CH group of donors
GO:0016671	51	1	1.23277	Underrepresented	401	oxidoreductase activity, acting on a sulfur group of donors, disulfide as acceptor
GO:0016746	153	3	3.69831	Underrepresented	401	transferase activity, transferring acyl groups
GO:0016747	260	6	6.28471	Underrepresented	401	transferase activity, transferring acyl groups other than amino-acyl groups
GO:0016779	99	2	2.39302	Underrepresented	401	nucleotidyltransferase activity
GO:0016788	372	8	8.99197	Underrepresented	401	hydrolase activity, acting on ester bonds
GO:0016818	59	1	1.42615	Underrepresented	401	hydrolase activity, acting on acid anhydrides, in phosphorus-containing anhydrides
GO:0016829	109	2	2.63474	Underrepresented	401	lyase activity
GO:0016881	141	3	3.40825	Underrepresented	401	acid-amino acid ligase activity
GO:0019901	86	2	2.07879	Underrepresented	401	protein kinase binding
GO:0042393	55	1	1.32946	Underrepresented	401	histone binding
GO:0042626	248	5	5.99465	Underrepresented	401	ATPase activity, coupled to transmembrane movement of substances
GO:0042803	259	6	6.26054	Underrepresented	401	protein homodimerization activity
GO:0043169	335	7	8.09761	Underrepresented	401	cation binding
GO:0043424	64	1	1.54701	Underrepresented	401	protein histidine kinase binding
GO:0043565	887	20	21.4405	Underrepresented	401	sequence-specific DNA binding
GO:0046982	118	2	2.85229	Underrepresented	401	protein heterodimerization activity
GO:0051087	51	1	1.23277	Underrepresented	401	chaperone binding
GO:0051536	105	2	2.53806	Underrepresented	401	iron-sulfur cluster binding
GO:0052716	58	1	1.40197	Underrepresented	401	hydroquinone:oxygen oxidoreductase activity
GO:0080044	50	1	1.2086	Underrepresented	401	quercetin 7-O-glucosyltransferase activity

## Sheet: Supplementary Table 7
Supplementary Table 7. REVIGO biological process table output for GO terms in supplementary table 5 related to 1082 gene candidate list
TermID	Name	Value	LogSize	Frequency	Uniqueness	Dispensability	Representative
GO:0000023	maltose metabolic process	NaN	0.69897	0.0185245	0.922454	0.0623803	null
GO:0005992	trehalose biosynthetic process	NaN	1.36173	0.101885	0.884873	0.725473	23
GO:0000038	very long-chain fatty acid metabolic process	NaN	1.43136	0.120409	0.846485	0.545399	null
GO:0000103	sulfate assimilation	NaN	1.34242	0.0972537	0.923765	0.0703708	null
GO:0000096	sulfur amino acid metabolic process	NaN	1.78533	0.277868	0.83669	0.773741	103
GO:0009086	methionine biosynthetic process	NaN	1.43136	0.120409	0.811532	0.718274	103
GO:0016226	iron-sulfur cluster assembly	NaN	1.5563	0.16209	0.857671	0.737055	103
GO:0019344	cysteine biosynthetic process	NaN	1.39794	0.111147	0.810407	0.895298	103
GO:0044272	sulfur compound biosynthetic process	NaN	2.19033	0.713194	0.880743	0.705359	103
GO:0000165	MAPK cascade	NaN	1.66276	0.208401	0.860084	0.455348	null
GO:0000271	polysaccharide biosynthetic process	NaN	2.33846	1.00496	0.872097	0.646462	null
GO:0005982	starch metabolic process	NaN	1.77815	0.273237	0.871754	0.71383	271
GO:0030243	cellulose metabolic process	NaN	1.92942	0.389015	0.867404	0.793666	271
GO:0030244	cellulose biosynthetic process	NaN	1.74819	0.254712	0.8413	0.935888	271
GO:0052541	plant-type cell wall cellulose metabolic process	NaN	1.17609	0.0648358	0.827222	0.836546	271
GO:0000278	mitotic cell cycle	NaN	2.38917	1.13	0.940901	0.668389	null
GO:0000910	cytokinesis	NaN	1.98227	0.439957	0.94075	0.701672	278
GO:0007059	chromosome segregation	NaN	2.23045	0.782661	0.939607	0.750883	278
GO:0051321	meiotic cell cycle	NaN	2.27646	0.870653	0.897499	0.75358	278
GO:0000280	nuclear division	NaN	2.19312	0.717825	0.891331	0.530355	null
GO:0000302	response to reactive oxygen species	NaN	2.19033	0.713194	0.895274	0.477118	null
GO:0034599	cellular response to oxidative stress	NaN	1.89209	0.356597	0.8696	0.72239	302
GO:0034614	cellular response to reactive oxygen species	NaN	1.5563	0.16209	0.868203	0.852079	302
GO:0000338	protein deneddylation	NaN	1.11394	0.0555736	0.909896	0.392724	null
GO:0016579	protein deubiquitination	NaN	1.91381	0.375122	0.895621	0.814907	338
GO:0016926	protein desumoylation	NaN	1.04139	0.0463113	0.906832	0.702556	338
GO:0000394	RNA splicing, via endonucleolytic cleavage and ligation	NaN	1.20412	0.069467	0.889192	0.234137	null
GO:0000413	protein peptidyl-prolyl isomerization	NaN	1.51851	0.148196	0.907276	0.60907	null
GO:0000478	endonucleolytic cleavage involved in rRNA processing	NaN	1.14613	0.0602047	0.832231	0.584963	null
GO:0000738	DNA catabolic process, exonucleolytic	NaN	0.30103	0.00463113	0.860747	0.386762	null
GO:0000902	cell morphogenesis	NaN	2.50515	1.47733	0.885021	0.659138	null
GO:0000911	cytokinesis by cell plate formation	NaN	1.77085	0.268606	0.941992	0.616281	null
GO:0000914	phragmoplast assembly	NaN	0.69897	0.0185245	0.902408	0.744461	911
GO:0009920	cell plate formation involved in plant-type cell wall biogenesis	NaN	0.90309	0.0324179	0.873699	0.774318	911
GO:0000963	mitochondrial RNA processing	NaN	1.50515	0.143565	0.88223	0.427455	null
GO:0000957	mitochondrial RNA catabolic process	NaN	0.477121	0.00926226	0.863226	0.723503	963
GO:0001561	fatty acid alpha-oxidation	NaN	0.477121	0.00926226	0.844763	0.436468	null
GO:0006635	fatty acid beta-oxidation	NaN	1.5682	0.166721	0.812298	0.800785	1561
GO:0009062	fatty acid catabolic process	NaN	1.63347	0.194507	0.810316	0.920948	1561
GO:0001666	response to hypoxia	NaN	2.4133	1.19483	0.901578	0.411296	null
GO:0001682	tRNA 5'-leader removal	NaN	0.69897	0.0185245	0.885657	0.372287	null
GO:0001708	cell fate specification	NaN	1.54407	0.157458	0.889673	0.649366	null
GO:0010158	abaxial cell fate specification	NaN	1.11394	0.0555736	0.897565	0.785772	1708
GO:0001736	establishment of planar polarity	NaN	0.60206	0.0138934	0.909126	0.212136	null
GO:0009913	epidermal cell differentiation	NaN	1.07918	0.0509424	0.886606	0.891208	1736
GO:0009957	epidermal cell fate specification	NaN	0.778151	0.0231557	0.890846	0.950092	1736
GO:0002237	response to molecule of bacterial origin	NaN	1.716	0.236188	0.900325	0.438665	null
GO:0042742	defense response to bacterium	NaN	2.5172	1.51901	0.897342	0.746674	2237
GO:0002679	respiratory burst involved in defense response	NaN	0.69897	0.0185245	0.912513	0.218956	null
GO:0005975	carbohydrate metabolic process	NaN	3.03782	5.04793	0.940321	0.124891	null
GO:0005983	starch catabolic process	NaN	1.27875	0.0833603	0.851684	0.659584	null
GO:0019252	starch biosynthetic process	NaN	1.5563	0.16209	0.846859	0.87113	5983
GO:0006007	glucose catabolic process	NaN	0.477121	0.00926226	0.873334	0.558326	null
GO:0006012	galactose metabolic process	NaN	1.44716	0.125041	0.880038	0.659507	null
GO:0006094	gluconeogenesis	NaN	1.41497	0.115778	0.854614	0.746802	6012
GO:0006032	chitin catabolic process	NaN	1.39794	0.111147	0.873182	0.437231	null
GO:0006569	tryptophan catabolic process	NaN	0.954243	0.037049	0.800729	0.91089	6032
GO:0006680	glucosylceramide catabolic process	NaN	0.69897	0.0185245	0.841255	0.726187	6032
GO:0042344	indole glucosinolate catabolic process	NaN	0.778151	0.0231557	0.805323	0.736867	6032
GO:0006066	alcohol metabolic process	NaN	2.20412	0.73635	0.876282	0.469631	null
GO:0016126	sterol biosynthetic process	NaN	1.63347	0.194507	0.852827	0.732087	6066
GO:0016132	brassinosteroid biosynthetic process	NaN	1.23045	0.0740981	0.814027	0.860708	6066
GO:0006091	generation of precursor metabolites and energy	NaN	2.68215	2.22294	0.926011	0.110275	null
GO:0006139	nucleobase-containing compound metabolic process	NaN	3.63799	20.1176	0.8428	0.696708	null
GO:0006208	pyrimidine nucleobase catabolic process	NaN	0.69897	0.0185245	0.832094	0.560344	null
GO:0006212	uracil catabolic process	NaN	0.60206	0.0138934	0.835079	0.878264	6208
GO:0009220	pyrimidine ribonucleotide biosynthetic process	NaN	1.47712	0.134303	0.80037	0.76128	6208
GO:0006259	DNA metabolic process	NaN	2.77887	2.77868	0.841361	0.408388	null
GO:0006260	DNA replication	NaN	2.16435	0.671514	0.845552	0.534397	null
GO:0006281	DNA repair	NaN	2.58206	1.76446	0.744473	0.790032	6260
GO:0006302	double-strand break repair	NaN	2.10037	0.578891	0.768353	0.843028	6260
GO:0006310	DNA recombination	NaN	2.26007	0.838235	0.84255	0.712033	6260
GO:0006261	DNA-templated DNA replication	NaN	2.02938	0.4909	0.84683	0.675117	null
GO:0006264	mitochondrial DNA replication	NaN	1	0.0416802	0.821984	0.758771	6261
GO:0006270	DNA replication initiation	NaN	1.38021	0.106516	0.863611	0.817312	6261
GO:0042023	DNA endoreduplication	NaN	1.30103	0.0879915	0.841784	0.80467	6261
GO:0006265	DNA topological change	NaN	1.17609	0.0648358	0.817334	0.66933	null
GO:0006268	DNA unwinding involved in DNA replication	NaN	1.14613	0.0602047	0.815454	0.782417	6265
GO:0006289	nucleotide-excision repair	NaN	1.69897	0.226925	0.78524	0.628151	null
GO:0006301	postreplication repair	NaN	1.20412	0.069467	0.803318	0.567576	null
GO:0006308	DNA catabolic process	NaN	1.04139	0.0463113	0.839117	0.549428	null
GO:0006312	mitotic recombination	NaN	1.07918	0.0509424	0.870897	0.60725	null
GO:0000724	double-strand break repair via homologous recombination	NaN	1.95904	0.416802	0.771795	0.8331	6312
GO:0035825	homologous recombination	NaN	1.77815	0.273237	0.85377	0.703242	6312
GO:0006325	chromatin organization	NaN	2.54283	1.61163	0.906664	0.386251	null
GO:0006334	nucleosome assembly	NaN	1.4624	0.129672	0.906799	0.540534	null
GO:0006346	DNA methylation-dependent heterochromatin formation	NaN	1.66276	0.208401	0.84966	0.962553	6334
GO:0031048	RNA-mediated heterochromatin formation	NaN	1.65321	0.20377	0.848391	0.960753	6334
GO:0031507	heterochromatin formation	NaN	1.81291	0.296392	0.845497	0.760524	6334
GO:0006351	DNA-templated transcription	NaN	3.30449	9.33173	0.806053	0.66244	null
GO:0006352	DNA-templated transcription initiation	NaN	1.90309	0.365859	0.858133	0.344075	null
GO:0006354	DNA-templated transcription elongation	NaN	1.36173	0.101885	0.871594	0.305098	null
GO:0006355	regulation of DNA-templated transcription	NaN	3.36418	10.7072	0.907772	0.577968	null
GO:0010468	regulation of gene expression	NaN	3.47494	13.8193	0.912956	0.742816	6355
GO:0006396	RNA processing	NaN	2.99123	4.53388	0.852693	0.461261	null
GO:0006399	tRNA metabolic process	NaN	2.32428	0.972537	0.857097	0.611388	null
GO:0000154	rRNA modification	NaN	1.6902	0.222294	0.805663	0.810927	6399
GO:0006364	rRNA processing	NaN	2.45332	1.31061	0.787836	0.796472	6399
GO:0006400	tRNA modification	NaN	1.96848	0.426064	0.844433	0.869911	6399
GO:0006418	tRNA aminoacylation for protein translation	NaN	1.76343	0.263974	0.757667	0.832143	6399
GO:0008033	tRNA processing	NaN	2.1271	0.61594	0.852507	0.733751	6399
GO:0006412	translation	NaN	2.79099	2.85741	0.78249	0.691883	null
GO:0006414	translational elongation	NaN	1.89209	0.356597	0.818954	0.749226	6412
GO:0006417	regulation of translation	NaN	2.57634	1.74131	0.919573	0.541054	null
GO:0035194	RNA-mediated post-transcriptional gene silencing	NaN	1.81954	0.301023	0.918259	0.782895	6417
GO:0006420	arginyl-tRNA aminoacylation	NaN	0.477121	0.00926226	0.806319	0.637603	null
GO:0006421	asparaginyl-tRNA aminoacylation	NaN	0.778151	0.0231557	0.795062	0.686452	null
GO:0006427	histidyl-tRNA aminoacylation	NaN	0.60206	0.0138934	0.801495	0.666711	null
GO:0006429	leucyl-tRNA aminoacylation	NaN	0.477121	0.00926226	0.806319	0.637603	null
GO:0006430	lysyl-tRNA aminoacylation	NaN	0.477121	0.00926226	0.806319	0.637603	null
GO:0006431	methionyl-tRNA aminoacylation	NaN	0.477121	0.00926226	0.806319	0.637603	null
GO:0006432	phenylalanyl-tRNA aminoacylation	NaN	0.60206	0.0138934	0.801495	0.651832	null
GO:0006436	tryptophanyl-tRNA aminoacylation	NaN	0.477121	0.00926226	0.806319	0.513171	null
GO:0006457	protein folding	NaN	2.29226	0.90307	0.973798	0.027603	null
GO:0006468	protein phosphorylation	NaN	3.03503	5.01551	0.841803	0.645847	null
GO:0006473	protein acetylation	NaN	1.77085	0.268606	0.905407	0.268477	null
GO:0006499	N-terminal protein myristoylation	NaN	0.69897	0.0185245	0.860097	0.755208	6473
GO:0006486	protein glycosylation	NaN	2.21219	0.750243	0.802538	0.595355	null
GO:0006487	protein N-linked glycosylation	NaN	1.68124	0.217663	0.821232	0.881074	6486
GO:0006508	proteolysis	NaN	3.03342	4.99699	0.885883	0.350134	null
GO:0006513	protein monoubiquitination	NaN	1.04139	0.0463113	0.916136	0.234554	null
GO:0006515	protein quality control for misfolded or incompletely synthesized proteins	NaN	1.5682	0.166721	0.879774	0.481326	null
GO:0006520	amino acid metabolic process	NaN	2.63246	1.98212	0.821196	0.560073	null
GO:0006527	arginine catabolic process	NaN	0.69897	0.0185245	0.838701	0.5349	null
GO:0006526	arginine biosynthetic process	NaN	1.11394	0.0555736	0.831109	0.873824	6527
GO:0006544	glycine metabolic process	NaN	1.27875	0.0833603	0.850136	0.429921	null
GO:0006546	glycine catabolic process	NaN	0.90309	0.0324179	0.832031	0.77396	6544
GO:0006563	L-serine metabolic process	NaN	1.50515	0.143565	0.844204	0.858421	6544
GO:0019464	glycine decarboxylation via glycine cleavage system	NaN	0.778151	0.0231557	0.835612	0.863625	6544
GO:0006561	proline biosynthetic process	NaN	0.90309	0.0324179	0.837485	0.664867	null
GO:0006572	tyrosine catabolic process	NaN	1	0.0416802	0.810225	0.672145	null
GO:0000162	tryptophan biosynthetic process	NaN	1.41497	0.115778	0.795038	0.863175	6572
GO:0006559	L-phenylalanine catabolic process	NaN	1.07918	0.0509424	0.807688	0.864204	6572
GO:0009073	aromatic amino acid family biosynthetic process	NaN	1.74036	0.250081	0.795883	0.799151	6572
GO:0006598	polyamine catabolic process	NaN	1.11394	0.0555736	0.891207	0.40254	null
GO:0006596	polyamine biosynthetic process	NaN	1.25527	0.0787292	0.859466	0.888496	6598
GO:0008295	spermidine biosynthetic process	NaN	1.04139	0.0463113	0.864371	0.900205	6598
GO:0009446	putrescine biosynthetic process	NaN	0.845098	0.0277868	0.86894	0.829496	6598
GO:0006629	lipid metabolic process	NaN	3.05077	5.20076	0.940115	0.131931	null
GO:0006642	triglyceride mobilization	NaN	0.30103	0.00463113	0.920621	0.0569721	null
GO:0006655	phosphatidylglycerol biosynthetic process	NaN	1.07918	0.0509424	0.866642	0.528226	null
GO:0006662	glycerol ether metabolic process	NaN	0.30103	0.599096	0.890304	0.450559	null
GO:0006725	cellular aromatic compound metabolic process	NaN	3.68006	22.1646	0.902827	0.249464	null
GO:0006744	ubiquinone biosynthetic process	NaN	1.36173	0.101885	0.862598	0.385265	null
GO:0006766	vitamin metabolic process	NaN	2.02119	0.481638	0.896295	0.0588148	null
GO:0006777	Mo-molybdopterin cofactor biosynthetic process	NaN	0.954243	0.037049	0.848623	0.449536	null
GO:0006792	regulation of sulfur utilization	NaN	0.30103	0.00463113	0.955294	0	null
GO:0006810	transport	NaN	3.42894	12.43	0.919748	0.636188	null
GO:0055085	transmembrane transport	NaN	3.15259	6.57621	0.895986	0.754466	6810
GO:0006811	monoatomic ion transport	NaN	2.76492	2.69069	0.931487	0.497924	null
GO:0006817	phosphate ion transport	NaN	1.66276	0.208401	0.939491	0.694069	null
GO:0006821	chloride transport	NaN	1.23045	0.0740981	0.936771	0.744945	6817
GO:0008272	sulfate transport	NaN	1.27875	0.0833603	0.935229	0.75156	6817
GO:0015706	nitrate transmembrane transport	NaN	1.47712	0.134303	0.910702	0.779593	6817
GO:0006820	monoatomic anion transport	NaN	1.77085	0.268606	0.936376	0.47538	null
GO:0000041	transition metal ion transport	NaN	2.04532	0.509424	0.930879	0.775987	6820
GO:0006812	monoatomic cation transport	NaN	2.6902	2.26462	0.923329	0.724824	6820
GO:0006816	calcium ion transport	NaN	1.92942	0.389015	0.92519	0.753576	6820
GO:0030001	metal ion transport	NaN	2.48996	1.42639	0.925898	0.875389	6820
GO:0006833	water transport	NaN	1.60206	0.180614	0.939146	0.322201	null
GO:0006839	mitochondrial transport	NaN	1.82607	0.305655	0.911493	0.417866	null
GO:0006855	xenobiotic transmembrane transport	NaN	0.778151	0.0231557	0.933854	0.218129	null
GO:0006857	oligopeptide transport	NaN	1.6902	0.222294	0.930342	0.430828	null
GO:0015833	peptide transport	NaN	1.70757	0.231557	0.930467	0.920274	6857
GO:0042938	dipeptide transport	NaN	1.27875	0.0833603	0.935217	0.917372	6857
GO:0042939	tripeptide transport	NaN	1.25527	0.0787292	0.935482	0.913417	6857
GO:0006862	nucleotide transport	NaN	1.41497	0.115778	0.935223	0.409869	null
GO:0015914	phospholipid transport	NaN	1.4624	0.129672	0.933952	0.863329	6862
GO:0006863	purine nucleobase transport	NaN	1.4624	0.129672	0.936737	0.376523	null
GO:0006887	exocytosis	NaN	1.77815	0.273237	0.916768	0.637516	null
GO:0006904	vesicle docking involved in exocytosis	NaN	1.07918	0.0509424	0.919137	0.838959	6887
GO:0009306	protein secretion	NaN	1.25527	0.0787292	0.911116	0.866946	6887
GO:0006891	intra-Golgi vesicle-mediated transport	NaN	1.51851	0.148196	0.9426	0.245331	null
GO:0006888	endoplasmic reticulum to Golgi vesicle-mediated transport	NaN	1.98227	0.439957	0.9044	0.796106	6891
GO:0006897	endocytosis	NaN	1.95904	0.416802	0.938209	0.604999	null
GO:0048193	Golgi vesicle transport	NaN	2.25527	0.828972	0.934487	0.70639	6897
GO:0006914	autophagy	NaN	1.85126	0.324179	0.899107	0.0845842	null
GO:0006949	syncytium formation	NaN	1.04139	0.0463113	0.890722	0.575322	null
GO:0006952	defense response	NaN	3.20222	7.37276	0.905557	0.439986	null
GO:0006970	response to osmotic stress	NaN	2.72099	2.43134	0.894327	0.591822	null
GO:0006972	hyperosmotic response	NaN	1.81954	0.301023	0.911731	0.615758	null
GO:0009651	response to salt stress	NaN	2.63949	2.01454	0.894844	0.746893	6972
GO:0006974	cellular response to DNA damage stimulus	NaN	2.62014	1.92655	0.870657	0.582203	null
GO:0006979	response to oxidative stress	NaN	2.64147	2.0238	0.918133	0.341547	null
GO:0007000	nucleolus organization	NaN	0.60206	0.0138934	0.922325	0.198506	null
GO:0000741	karyogamy	NaN	1.47712	0.134303	0.909342	0.773841	7000
GO:0010197	polar nucleus fusion	NaN	1.47712	0.134303	0.816017	0.906584	7000
GO:0007005	mitochondrion organization	NaN	2.25768	0.833603	0.897757	0.483943	null
GO:0007010	cytoskeleton organization	NaN	2.48714	1.41713	0.892827	0.597008	null
GO:0007017	microtubule-based process	NaN	2.35603	1.04664	0.973435	0.0292273	null
GO:0007018	microtubule-based movement	NaN	1.80618	0.291761	0.968648	0.0232005	null
GO:0000226	microtubule cytoskeleton organization	NaN	2.24055	0.801186	0.89059	0.846201	7018
GO:0031122	cytoplasmic microtubule organization	NaN	1.75587	0.259343	0.899244	0.765257	7018
GO:0007020	microtubule nucleation	NaN	1.11394	0.0555736	0.898317	0.676837	null
GO:0007021	tubulin complex assembly	NaN	0.90309	0.0324179	0.918604	0.412764	null
GO:0007030	Golgi organization	NaN	1.64345	0.199139	0.909052	0.40879	null
GO:0007031	peroxisome organization	NaN	1.5682	0.166721	0.910282	0.337548	null
GO:0007033	vacuole organization	NaN	1.79239	0.282499	0.90653	0.426624	null
GO:0007062	sister chromatid cohesion	NaN	1.62325	0.189876	0.887256	0.633209	null
GO:0000712	resolution of meiotic recombination intermediates	NaN	1.17609	0.0648358	0.764318	0.80236	7062
GO:0000819	sister chromatid segregation	NaN	1.83251	0.310286	0.880839	0.756353	7062
GO:0007129	homologous chromosome pairing at meiosis	NaN	1.39794	0.111147	0.848143	0.836745	7062
GO:0007131	reciprocal meiotic recombination	NaN	1.74036	0.250081	0.74116	0.900089	7062
GO:0045132	meiotic chromosome segregation	NaN	1.77815	0.273237	0.840912	0.901194	7062
GO:0051026	chiasma assembly	NaN	1.07918	0.0509424	0.757935	0.918216	7062
GO:0051225	spindle assembly	NaN	1.69897	0.226925	0.869479	0.811256	7062
GO:0007154	cell communication	NaN	3.3166	9.5957	0.966383	0.0425652	null
GO:0007155	cell adhesion	NaN	1.23045	0.0740981	0.978702	0.0186163	null
GO:0007169	transmembrane receptor protein tyrosine kinase signaling pathway	NaN	1.07918	0.0509424	0.876348	0.337641	null
GO:0007186	G protein-coupled receptor signaling pathway	NaN	1.41497	0.115778	0.868638	0.36	null
GO:0007205	protein kinase C-activating G protein-coupled receptor signaling pathway	NaN	0.90309	0.0324179	0.880214	0.326477	null
GO:0007263	nitric oxide mediated signal transduction	NaN	0.477121	0.00926226	0.887068	0.299071	null
GO:0019722	calcium-mediated signaling	NaN	1.91381	0.375122	0.852598	0.740119	7263
GO:0007267	cell-cell signaling	NaN	1.89209	0.356597	0.950145	0.025068	null
GO:0007275	multicellular organism development	NaN	3.37731	11.036	0.871926	0.624158	null
GO:0009791	post-embryonic development	NaN	3.14582	6.47432	0.874815	0.748885	7275
GO:0007346	regulation of mitotic cell cycle	NaN	1.8451	0.319548	0.936153	0.192251	null
GO:0000076	DNA replication checkpoint signaling	NaN	1.23045	0.0740981	0.847919	0.824502	7346
GO:0010389	regulation of G2/M transition of mitotic cell cycle	NaN	1.43136	0.120409	0.93965	0.704943	7346
GO:0010564	regulation of cell cycle process	NaN	2.15229	0.652989	0.932226	0.815529	7346
GO:0044774	mitotic DNA integrity checkpoint signaling	NaN	1.25527	0.0787292	0.819687	0.93545	7346
GO:0007389	pattern specification process	NaN	2.28556	0.889177	0.897575	0.367885	null
GO:0007568	aging	NaN	1.07918	0.0509424	0.929316	0	null
GO:0007623	circadian rhythm	NaN	2.04532	0.509424	1	0	null
GO:0008219	cell death	NaN	2.12057	0.606678	0.974728	0.0263647	null
GO:0008283	cell population proliferation	NaN	1.17609	0.0648358	0.978911	0	null
GO:0008284	positive regulation of cell population proliferation	NaN	1.44716	0.125041	0.939722	0.540694	null
GO:0008299	isoprenoid biosynthetic process	NaN	2.23553	0.791923	0.857235	0.667788	null
GO:0006084	acetyl-CoA metabolic process	NaN	1.49136	0.138934	0.804561	0.77101	8299
GO:0006085	acetyl-CoA biosynthetic process	NaN	1.27875	0.0833603	0.793127	0.882896	8299
GO:0006086	acetyl-CoA biosynthetic process from pyruvate	NaN	1.11394	0.0555736	0.786477	0.931714	8299
GO:0006096	glycolytic process	NaN	1.85733	0.32881	0.747172	0.83704	8299
GO:0006098	pentose-phosphate shunt	NaN	1.43136	0.120409	0.812442	0.761037	8299
GO:0006163	purine nucleotide metabolic process	NaN	2.45025	1.30135	0.79359	0.751242	8299
GO:0006164	purine nucleotide biosynthetic process	NaN	2.13033	0.620571	0.782031	0.955345	8299
GO:0006656	phosphatidylcholine biosynthetic process	NaN	1.25527	0.0787292	0.834611	0.744086	8299
GO:0006661	phosphatidylinositol biosynthetic process	NaN	1.88081	0.347335	0.846008	0.850217	8299
GO:0008654	phospholipid biosynthetic process	NaN	2.27646	0.870653	0.83653	0.720855	8299
GO:0009117	nucleotide metabolic process	NaN	2.53908	1.59774	0.800505	0.953126	8299
GO:0009165	nucleotide biosynthetic process	NaN	2.2833	0.884546	0.791714	0.897609	8299
GO:0009686	gibberellin biosynthetic process	NaN	1.43136	0.120409	0.830736	0.789515	8299
GO:0016117	carotenoid biosynthetic process	NaN	1.50515	0.143565	0.868988	0.801713	8299
GO:0046854	phosphatidylinositol phosphate biosynthetic process	NaN	1.63347	0.194507	0.852715	0.907574	8299
GO:0008356	asymmetric cell division	NaN	1.36173	0.101885	0.972451	0.0197209	null
GO:0008361	regulation of cell size	NaN	1.43136	0.120409	0.874527	0.6657	null
GO:0051016	barbed-end actin filament capping	NaN	0.778151	0.0231557	0.862743	0.773378	8361
GO:0008380	RNA splicing	NaN	2.54158	1.607	0.856941	0.553217	null
GO:0000398	mRNA splicing, via spliceosome	NaN	2.3483	1.02811	0.860202	0.831325	8380
GO:0006397	mRNA processing	NaN	2.69636	2.29704	0.849677	0.747268	8380
GO:0008535	respiratory chain complex IV assembly	NaN	1.04139	0.0463113	0.916609	0.465616	null
GO:0008610	lipid biosynthetic process	NaN	2.79099	2.85741	0.869917	0.414116	null
GO:0001676	long-chain fatty acid metabolic process	NaN	1.81291	0.296392	0.835837	0.729808	8610
GO:0006631	fatty acid metabolic process	NaN	2.45025	1.30135	0.817034	0.709789	8610
GO:0006633	fatty acid biosynthetic process	NaN	2.20683	0.740981	0.80131	0.802128	8610
GO:0009058	biosynthetic process	NaN	3.67733	22.0257	0.944514	0.0980461	null
GO:0009059	macromolecule biosynthetic process	NaN	3.5001	14.6436	0.872785	0.442029	null
GO:0009061	anaerobic respiration	NaN	1	0.0416802	0.932465	0.0660479	null
GO:0006099	tricarboxylic acid cycle	NaN	1.79239	0.282499	0.920435	0.889185	9061
GO:0009060	aerobic respiration	NaN	2.15534	0.657621	0.916385	0.756324	9061
GO:0019650	glycolytic fermentation to butanediol	NaN	0.60206	0.759505	0.915369	0.962102	9061
GO:0009072	aromatic amino acid metabolic process	NaN	1.93952	0.398277	0.817101	0.620567	null
GO:0008652	amino acid biosynthetic process	NaN	2.34439	1.01885	0.79372	0.760122	9072
GO:0009106	lipoate metabolic process	NaN	0.477121	0.00926226	0.844977	0.51649	null
GO:0009266	response to temperature stimulus	NaN	2.81023	2.98708	0.902307	0.540679	null
GO:0009269	response to desiccation	NaN	1.25527	0.0787292	0.889804	0.554562	null
GO:0009294	DNA-mediated transformation	NaN	1.38021	0.106516	0.978109	0.0193575	null
GO:0009303	rRNA transcription	NaN	1.07918	0.0509424	0.862797	0.488039	null
GO:0009308	amine metabolic process	NaN	2.08279	0.555736	0.918595	0.143483	null
GO:0009408	response to heat	NaN	2.4216	1.21799	0.896591	0.656214	null
GO:0009409	response to cold	NaN	2.61172	1.8895	0.892057	0.813196	9408
GO:0009410	response to xenobiotic stimulus	NaN	0.954243	0.037049	0.935472	0.11283	null
GO:0009416	response to light stimulus	NaN	2.83822	3.18622	0.891847	0.614823	null
GO:0009411	response to UV	NaN	2.05308	0.518687	0.908986	0.758868	9416
GO:0009637	response to blue light	NaN	1.96379	0.421433	0.910627	0.741194	9416
GO:0009639	response to red or far red light	NaN	2.32428	0.972537	0.903632	0.817911	9416
GO:0009642	response to light intensity	NaN	2.17898	0.69467	0.906573	0.78521	9416
GO:0010224	response to UV-B	NaN	1.86923	0.338073	0.91164	0.723314	9416
GO:0043481	anthocyanin accumulation in tissues in response to UV light	NaN	0.69897	0.0185245	0.862329	0.732921	9416
GO:0048573	photoperiodism, flowering	NaN	1.81954	0.301023	0.802061	0.714239	9416
GO:0048574	long-day photoperiodism, flowering	NaN	1.27875	0.0833603	0.82067	0.866993	9416
GO:0009451	RNA modification	NaN	2.60097	1.84319	0.855622	0.407024	null
GO:0009553	embryo sac development	NaN	2.16435	0.671514	0.893004	0.691164	null
GO:0009555	pollen development	NaN	2.54283	1.61163	0.88408	0.828102	9553
GO:0009561	megagametogenesis	NaN	1.86332	0.333441	0.898319	0.706245	9553
GO:0009560	embryo sac egg cell differentiation	NaN	0.69897	0.0185245	0.871434	0.654298	null
GO:0007143	female meiotic nuclear division	NaN	0.778151	0.0231557	0.832696	0.893437	9560
GO:0009567	double fertilization forming a zygote and endosperm	NaN	1.9345	0.393646	0.941875	0.464177	null
GO:0009556	microsporogenesis	NaN	1.44716	0.125041	0.83757	0.756527	9567
GO:0009595	detection of biotic stimulus	NaN	0.954243	0.037049	0.939722	0	null
GO:0009581	detection of external stimulus	NaN	1.79934	0.28713	0.924402	0.788744	9595
GO:0009610	response to symbiotic fungus	NaN	1.04139	0.0463113	0.932959	0.324745	null
GO:0009611	response to wounding	NaN	2.38917	1.13	0.922766	0.14397	null
GO:0009612	response to mechanical stimulus	NaN	1.27875	0.0833603	0.915662	0.300454	null
GO:0009615	response to virus	NaN	1.94939	0.407539	0.920708	0.460269	null
GO:0009617	response to bacterium	NaN	2.64147	2.0238	0.907807	0.542172	null
GO:0009624	response to nematode	NaN	1.91908	0.379753	0.921193	0.431457	null
GO:0009625	response to insect	NaN	1.63347	0.194507	0.925512	0.366238	null
GO:0009627	systemic acquired resistance	NaN	1.8451	0.319548	0.911527	0.477087	null
GO:0009630	gravitropism	NaN	1.98677	0.444589	0.900674	0.434571	null
GO:0009958	positive gravitropism	NaN	1.59106	0.175983	0.908027	0.904874	9630
GO:0009959	negative gravitropism	NaN	1.38021	0.106516	0.911585	0.867817	9630
GO:0009631	cold acclimation	NaN	1.74819	0.254712	0.909485	0.613457	null
GO:0009636	response to toxic substance	NaN	2.51455	1.50975	0.912	0.312588	null
GO:0009646	response to absence of light	NaN	1.73239	0.24545	0.913956	0.698824	null
GO:0009644	response to high light intensity	NaN	1.81291	0.296392	0.9126	0.834238	9646
GO:0009657	plastid organization	NaN	2.43297	1.25041	0.894032	0.574164	null
GO:0009693	ethylene biosynthetic process	NaN	1.39794	0.111147	0.908061	0.191528	null
GO:0009687	abscisic acid metabolic process	NaN	1.54407	0.157458	0.832955	0.868676	9693
GO:0046345	abscisic acid catabolic process	NaN	0.90309	0.0324179	0.822273	0.88951	9693
GO:0009698	phenylpropanoid metabolic process	NaN	2.15836	0.662252	0.884479	0.0961767	null
GO:0009809	lignin biosynthetic process	NaN	1.60206	0.180614	0.86998	0.733371	9698
GO:0009821	alkaloid biosynthetic process	NaN	1.14613	0.402421	0.866007	0.820796	9698
GO:0019761	glucosinolate biosynthetic process	NaN	1.61278	0.185245	0.802738	0.822556	9698
GO:0046274	lignin catabolic process	NaN	1.27875	0.0833603	0.863689	0.873121	9698
GO:0009704	de-etiolation	NaN	1.25527	0.0787292	0.834102	0.690002	null
GO:0009723	response to ethylene	NaN	2.4624	1.3384	0.904004	0.518297	null
GO:0009733	response to auxin	NaN	2.6561	2.09327	0.899645	0.592558	null
GO:0009735	response to cytokinin	NaN	2.07918	0.551105	0.911618	0.363199	null
GO:0009739	response to gibberellin	NaN	2.14922	0.648358	0.904032	0.473384	null
GO:0009740	gibberellic acid mediated signaling pathway	NaN	1.90309	0.365859	0.82578	0.561706	null
GO:0071370	cellular response to gibberellin stimulus	NaN	1.97313	0.430695	0.869905	0.905358	9740
GO:0009750	response to fructose	NaN	1.27875	0.0833603	0.917131	0.339559	null
GO:0009744	response to sucrose	NaN	1.88081	0.347335	0.907643	0.740095	9750
GO:0009749	response to glucose	NaN	1.81954	0.301023	0.908359	0.88382	9750
GO:0010182	sugar mediated signaling pathway	NaN	1.5563	0.16209	0.835269	0.78081	9750
GO:0009751	response to salicylic acid	NaN	2.24551	0.810448	0.901053	0.585708	null
GO:0009742	brassinosteroid mediated signaling pathway	NaN	1.92942	0.389015	0.82154	0.854698	9751
GO:0009862	systemic acquired resistance, salicylic acid mediated signaling pathway	NaN	1.32222	0.0926226	0.823899	0.904621	9751
GO:0009863	salicylic acid mediated signaling pathway	NaN	1.70757	0.231557	0.83087	0.758937	9751
GO:0071446	cellular response to salicylic acid stimulus	NaN	1.77085	0.268606	0.873979	0.81771	9751
GO:0009753	response to jasmonic acid	NaN	2.33445	0.995693	0.899406	0.619995	null
GO:0009737	response to abscisic acid	NaN	2.74273	2.55638	0.890149	0.722771	9753
GO:0009738	abscisic acid-activated signaling pathway	NaN	2.36549	1.06979	0.809117	0.866758	9753
GO:0009867	jasmonic acid mediated signaling pathway	NaN	1.95904	0.416802	0.823738	0.900809	9753
GO:0009755	hormone-mediated signaling pathway	NaN	2.96379	4.25601	0.790683	0.690163	null
GO:0007165	signal transduction	NaN	3.26435	8.50739	0.804646	0.793998	9755
GO:0009725	response to hormone	NaN	3.19893	7.31719	0.885223	0.832762	9755
GO:0009873	ethylene-activated signaling pathway	NaN	2.29447	0.907702	0.817141	0.750175	9755
GO:0009790	embryo development	NaN	2.62325	1.94044	0.889693	0.478925	null
GO:0009805	coumarin biosynthetic process	NaN	0.845098	0.0277868	0.88558	0.629421	null
GO:0009813	flavonoid biosynthetic process	NaN	1.80618	0.291761	0.921748	0.0558828	null
GO:0009718	anthocyanin-containing compound biosynthetic process	NaN	1.27875	0.0833603	0.924177	0.873069	9813
GO:0051555	flavonol biosynthetic process	NaN	1.41497	0.115778	0.907071	0.895834	9813
GO:0009827	plant-type cell wall modification	NaN	1.5563	0.16209	0.90258	0.631871	null
GO:0009664	plant-type cell wall organization	NaN	2.18184	0.699301	0.892728	0.798216	9827
GO:0009832	plant-type cell wall biogenesis	NaN	2.15836	0.662252	0.889881	0.880677	9827
GO:0009834	plant-type secondary cell wall biogenesis	NaN	1.716	0.236188	0.898298	0.755434	9827
GO:0010215	cellulose microfibril organization	NaN	1.25527	0.0787292	0.898672	0.726238	9827
GO:0052542	defense response by callose deposition	NaN	1.41497	0.115778	0.848014	0.929262	9827
GO:0052543	callose deposition in cell wall	NaN	1.4624	0.129672	0.852687	0.758179	9827
GO:0052544	defense response by callose deposition in cell wall	NaN	1.23045	0.0740981	0.76518	0.934463	9827
GO:0052546	cell wall pectin metabolic process	NaN	1.47712	0.134303	0.848872	0.755988	9827
GO:0009828	plant-type cell wall loosening	NaN	0.90309	0.0324179	0.912669	0.685487	null
GO:0009845	seed germination	NaN	1.94939	0.407539	0.893911	0.38351	null
GO:0009846	pollen germination	NaN	1.77815	0.273237	0.907327	0.448142	null
GO:0009860	pollen tube growth	NaN	2.09691	0.57426	0.830709	0.890472	9846
GO:0048868	pollen tube development	NaN	2.27875	0.875284	0.877035	0.828316	9846
GO:0009853	photorespiration	NaN	1.73239	0.24545	0.939506	0.0549385	null
GO:0009855	determination of bilateral symmetry	NaN	0.90309	0.0324179	0.915822	0.223646	null
GO:0009880	embryonic pattern specification	NaN	1.41497	0.115778	0.904819	0.69019	null
GO:0009886	post-embryonic animal morphogenesis	NaN	2.18469	0.651105	0.876115	0.661397	null
GO:0009887	animal organ morphogenesis	NaN	2.62531	0.630789	0.893597	0.447839	null
GO:0009888	tissue development	NaN	2.80277	2.93614	0.89739	0.433627	null
GO:0009902	chloroplast relocation	NaN	1.25527	0.0787292	0.855028	0.636033	null
GO:0009903	chloroplast avoidance movement	NaN	1.07918	0.0509424	0.859332	0.969681	9902
GO:0009904	chloroplast accumulation movement	NaN	0.954243	0.037049	0.862321	0.94916	9902
GO:0009933	meristem structural organization	NaN	1.72428	0.240819	0.886934	0.651039	null
GO:0010014	meristem initiation	NaN	1.53148	0.152827	0.890795	0.92771	9933
GO:0010072	primary shoot apical meristem specification	NaN	1.17609	0.0648358	0.863601	0.868214	9933
GO:0010073	meristem maintenance	NaN	2.24797	0.815079	0.881255	0.819457	9933
GO:0010074	maintenance of meristem identity	NaN	1.88081	0.347335	0.88688	0.848116	9933
GO:0010075	regulation of meristem growth	NaN	1.79239	0.282499	0.826458	0.831707	9933
GO:0010078	maintenance of root meristem identity	NaN	1.66276	0.208401	0.866566	0.932009	9933
GO:0019827	stem cell population maintenance	NaN	1.9345	0.393646	0.904125	0.984932	9933
GO:0009934	regulation of meristem structural organization	NaN	1.30103	0.0879915	0.942145	0.397891	null
GO:0009944	polarity specification of adaxial/abaxial axis	NaN	1.39794	0.111147	0.907666	0.678832	null
GO:0010051	xylem and phloem pattern formation	NaN	1.8451	0.319548	0.899696	0.783325	9944
GO:0010305	leaf vascular tissue pattern formation	NaN	1.53148	0.152827	0.905399	0.803722	9944
GO:0009954	proximal/distal pattern formation	NaN	1.04139	0.0463113	0.913373	0.595813	null
GO:0009960	endosperm development	NaN	1.50515	0.143565	0.872725	0.677715	null
GO:0009962	regulation of flavonoid biosynthetic process	NaN	1.4624	0.129672	0.943765	0.215299	null
GO:0009970	cellular response to sulfate starvation	NaN	1.17609	0.0648358	0.882501	0.627569	null
GO:0006995	cellular response to nitrogen starvation	NaN	1.63347	0.194507	0.872276	0.71035	9970
GO:0016036	cellular response to phosphate starvation	NaN	1.91381	0.375122	0.86526	0.815772	9970
GO:0043562	cellular response to nitrogen levels	NaN	1.70757	0.231557	0.882202	0.770322	9970
GO:0010023	proanthocyanidin biosynthetic process	NaN	0.845098	0.0277868	0.871725	0.64611	null
GO:0009697	salicylic acid biosynthetic process	NaN	0.954243	0.037049	0.831972	0.88772	10023
GO:0010029	regulation of seed germination	NaN	1.9345	0.393646	0.932151	0.635916	null
GO:0009909	regulation of flower development	NaN	2.19033	0.713194	0.926599	0.773307	10029
GO:0009910	negative regulation of flower development	NaN	1.63347	0.194507	0.918043	0.865967	10029
GO:0009911	positive regulation of flower development	NaN	1.5682	0.166721	0.925282	0.854195	10029
GO:0010037	response to carbon dioxide	NaN	1.25527	0.0787292	0.922217	0.24746	null
GO:0010038	response to metal ion	NaN	2.32838	0.9818	0.906055	0.386987	null
GO:0009414	response to water deprivation	NaN	2.57519	1.73667	0.856761	0.752293	10038
GO:0010039	response to iron ion	NaN	1.34242	0.0972537	0.919855	0.644461	null
GO:0010043	response to zinc ion	NaN	1.62325	0.189876	0.915604	0.693545	null
GO:0046686	response to cadmium ion	NaN	1.85126	0.324179	0.911866	0.76314	10043
GO:0010044	response to aluminum ion	NaN	1.20412	0.069467	0.921836	0.548727	null
GO:0010048	vernalization response	NaN	1.25527	0.0787292	0.917519	0.290408	null
GO:0010050	vegetative phase change	NaN	0.90309	0.0324179	0.912592	0.244053	null
GO:0010076	maintenance of floral meristem identity	NaN	0.845098	0.0277868	0.906241	0.401232	null
GO:0010086	embryonic root morphogenesis	NaN	0.60206	0.0138934	0.900362	0.442599	null
GO:0010089	xylem development	NaN	1.6721	0.213032	0.903089	0.477618	null
GO:0010118	stomatal movement	NaN	1.80618	0.291761	0.976273	0.021357	null
GO:0010119	regulation of stomatal movement	NaN	2.01703	0.477006	0.943625	0.202811	null
GO:0010120	camalexin biosynthetic process	NaN	1.07918	0.0509424	0.839339	0.659701	null
GO:0009407	toxin catabolic process	NaN	1.6721	0.213032	0.824623	0.85975	10120
GO:0009684	indoleacetic acid biosynthetic process	NaN	1.07918	0.0509424	0.771124	0.785729	10120
GO:0010167	response to nitrate	NaN	1.51851	0.148196	0.909444	0.685185	null
GO:0010193	response to ozone	NaN	1.50515	0.143565	0.901601	0.665185	null
GO:0042542	response to hydrogen peroxide	NaN	1.88081	0.347335	0.892791	0.803998	10193
GO:0010200	response to chitin	NaN	1.34242	0.0972537	0.917812	0.33818	null
GO:0010218	response to far red light	NaN	1.6721	0.213032	0.913572	0.68851	null
GO:0009640	photomorphogenesis	NaN	1.83251	0.310286	0.815534	0.801286	10218
GO:0010017	red or far-red light signaling pathway	NaN	1.87506	0.342704	0.825186	0.799171	10218
GO:0010114	response to red light	NaN	1.81954	0.301023	0.911071	0.767396	10218
GO:0010227	floral organ abscission	NaN	1.41497	0.115778	0.873804	0.595263	null
GO:0009830	cell wall modification involved in abscission	NaN	0.60206	0.0138934	0.84912	0.816472	10227
GO:0010228	vegetative to reproductive phase transition of meristem	NaN	2.21748	0.759505	0.87087	0.49613	null
GO:0010229	inflorescence development	NaN	1.36173	0.101885	0.882026	0.49785	null
GO:0010252	auxin homeostasis	NaN	0.69897	0.0185245	0.991407	0	null
GO:0010253	UDP-rhamnose biosynthetic process	NaN	0.69897	0.0185245	0.843054	0.696872	null
GO:0010256	endomembrane system organization	NaN	2.07555	0.546473	0.915183	0.331318	null
GO:0010264	myo-inositol hexakisphosphate biosynthetic process	NaN	0.954243	0.037049	0.847927	0.637334	null
GO:0010267	ta-siRNA processing	NaN	1.17609	0.0648358	0.817814	0.655385	null
GO:0030422	siRNA processing	NaN	1.5563	0.16209	0.80532	0.909417	10267
GO:0035196	miRNA processing	NaN	1.39794	0.111147	0.810669	0.850499	10267
GO:0010286	heat acclimation	NaN	1.79934	0.28713	0.908398	0.663876	null
GO:0034605	cellular response to heat	NaN	1.83885	0.314917	0.869031	0.749859	10286
GO:0010304	PSII associated light-harvesting complex II catabolic process	NaN	0.90309	0.0324179	0.894573	0.329892	null
GO:0010310	regulation of hydrogen peroxide metabolic process	NaN	1.14613	0.0602047	0.945162	0.187779	null
GO:0010332	response to gamma radiation	NaN	1.07918	0.0509424	0.924643	0.253566	null
GO:0010337	regulation of salicylic acid metabolic process	NaN	1.34242	0.0972537	0.942016	0.643923	null
GO:0010342	endosperm cellularization	NaN	0.69897	0.0185245	0.907645	0.350058	null
GO:0010351	lithium ion transport	NaN	0.60206	0.0138934	0.946915	0.21167	null
GO:0010374	stomatal complex development	NaN	1.76343	0.263974	0.880153	0.65677	null
GO:0010026	trichome differentiation	NaN	1.90309	0.365859	0.867479	0.753451	10374
GO:0010380	regulation of chlorophyll biosynthetic process	NaN	1.32222	0.0926226	0.942511	0.259527	null
GO:0010381	peroxisome-chloroplast membrane tethering	NaN	0.30103	0.00463113	0.936639	0.519623	null
GO:0010413	glucuronoxylan metabolic process	NaN	1.07918	0.0509424	0.869774	0.53636	null
GO:0045492	xylan biosynthetic process	NaN	1.57978	0.171352	0.787217	0.846333	10413
GO:0010438	cellular response to sulfur starvation	NaN	0.90309	0.0324179	0.888145	0.555236	null
GO:0010479	stele development	NaN	0.30103	0.00463113	0.908928	0.363117	null
GO:0010498	proteasomal protein catabolic process	NaN	2.42488	1.22725	0.858232	0.649643	null
GO:0006511	ubiquitin-dependent protein catabolic process	NaN	2.69723	2.30167	0.807112	0.858328	10498
GO:0043161	proteasome-mediated ubiquitin-dependent protein catabolic process	NaN	2.39967	1.15778	0.818862	0.886716	10498
GO:0044265	cellular macromolecule catabolic process	NaN	2.83378	3.1538	0.829894	0.759858	10498
GO:0051603	proteolysis involved in protein catabolic process	NaN	2.76938	2.71847	0.847345	0.941612	10498
GO:0010508	positive regulation of autophagy	NaN	0.954243	0.037049	0.936656	0.480648	null
GO:0010507	negative regulation of autophagy	NaN	0.778151	0.0231557	0.932226	0.864032	10508
GO:0010582	floral meristem determinacy	NaN	1.25527	0.0787292	0.869064	0.674093	null
GO:0010583	response to cyclopentenone	NaN	0.477121	0.00926226	0.93315	0.198513	null
GO:0010584	pollen exine formation	NaN	1.49136	0.138934	0.798426	0.656633	null
GO:0080110	sporopollenin biosynthetic process	NaN	0.954243	0.037049	0.745891	0.847865	10584
GO:0010817	regulation of hormone levels	NaN	2.45025	1.30135	0.9332	0.177889	null
GO:0009691	cytokinin biosynthetic process	NaN	1.4624	0.129672	0.821171	0.875041	10817
GO:0009850	auxin metabolic process	NaN	1.83251	0.310286	0.881159	0.743877	10817
GO:0009851	auxin biosynthetic process	NaN	1.64345	0.199139	0.856551	0.844758	10817
GO:0009926	auxin polar transport	NaN	1.8451	0.319548	0.884641	0.730108	10817
GO:0010540	basipetal auxin transport	NaN	1.17609	0.0648358	0.897744	0.819176	10817
GO:0015031	protein transport	NaN	2.90956	3.75585	0.880369	0.677308	null
GO:0006886	intracellular protein transport	NaN	2.69373	2.28315	0.883815	0.891956	15031
GO:0015680	protein maturation by copper ion transfer	NaN	0.30103	0.00463113	0.927959	0.0401038	null
GO:0015689	molybdate ion transport	NaN	0.845098	0.0277868	0.939962	0.601973	null
GO:0015698	inorganic anion transport	NaN	2.15836	0.662252	0.939871	0.316674	null
GO:0015700	arsenite transport	NaN	0.778151	0.0231557	0.948222	0.21167	null
GO:0015802	basic amino acid transport	NaN	0.90309	0.0324179	0.938603	0.660941	null
GO:0015824	proline transport	NaN	0.60206	0.0138934	0.941893	0.629414	null
GO:0015908	fatty acid transport	NaN	1.25527	0.0787292	0.933487	0.673455	null
GO:0006865	amino acid transport	NaN	1.90309	0.365859	0.927419	0.766301	15908
GO:0015931	nucleobase-containing compound transport	NaN	2.23805	0.796554	0.926688	0.502306	null
GO:0015976	carbon utilization	NaN	0.954243	0.037049	0.931713	0.11283	null
GO:0015977	carbon fixation	NaN	1.44716	0.125041	0.962473	0	null
GO:0015979	photosynthesis	NaN	2.4014	1.16241	0.930592	0.0959619	null
GO:0015994	chlorophyll metabolic process	NaN	1.80618	0.291761	0.878127	0.216086	null
GO:0006779	porphyrin-containing compound biosynthetic process	NaN	1.69897	0.226925	0.844592	0.976784	15994
GO:0015995	chlorophyll biosynthetic process	NaN	1.62325	0.189876	0.842273	0.928029	15994
GO:0015996	chlorophyll catabolic process	NaN	1.23045	0.0740981	0.846671	0.861085	15994
GO:0033014	tetrapyrrole biosynthetic process	NaN	1.716	0.236188	0.844288	0.942863	15994
GO:0016049	cell growth	NaN	2.51188	1.50049	0.959704	0.0329551	null
GO:0009825	multidimensional cell growth	NaN	1.57978	0.171352	0.966257	0.750543	16049
GO:0009826	unidimensional cell growth	NaN	2.38021	1.10684	0.856401	0.911426	16049
GO:0009932	cell tip growth	NaN	2.17319	0.685407	0.862344	0.863856	16049
GO:0048589	developmental growth	NaN	2.52634	1.55143	0.896868	0.948215	16049
GO:0016051	carbohydrate biosynthetic process	NaN	2.52375	1.54217	0.88696	0.478576	null
GO:0016070	RNA metabolic process	NaN	3.53148	15.7412	0.835319	0.565691	null
GO:0016127	sterol catabolic process	NaN	0.477121	0.00926226	0.869538	0.575106	null
GO:0019563	glycerol catabolic process	NaN	0.845098	0.0277868	0.837382	0.751892	16127
GO:1902000	homogentisate catabolic process	NaN	0.60206	0.0138934	0.830164	0.769752	16127
GO:0016192	vesicle-mediated transport	NaN	2.72016	2.42671	0.932184	0.418019	null
GO:0016444	somatic cell DNA recombination	NaN	0.90309	0.0324179	0.874834	0.179708	null
GO:0016556	mRNA modification	NaN	1.72428	0.240819	0.873888	0.272987	null
GO:0016558	protein import into peroxisome matrix	NaN	1.07918	0.0509424	0.856934	0.658751	null
GO:0016567	protein ubiquitination	NaN	2.91434	3.79753	0.877618	0.598893	null
GO:0016570	histone modification	NaN	2.26482	0.847497	0.896933	0.336902	null
GO:0016571	histone methylation	NaN	1.87506	0.342704	0.862555	0.344759	null
GO:0001510	RNA methylation	NaN	1.9345	0.393646	0.850575	0.795921	16571
GO:0006306	DNA methylation	NaN	1.5682	0.166721	0.850531	0.73928	16571
GO:0010426	DNA methylation on cytosine within a CHH sequence	NaN	0.477121	0.00926226	0.877359	0.814347	16571
GO:0034968	histone lysine methylation	NaN	1.70757	0.231557	0.862715	0.872261	16571
GO:0051567	histone H3-K9 methylation	NaN	1.04139	0.0463113	0.878052	0.767132	16571
GO:0016925	protein sumoylation	NaN	1.27875	0.0833603	0.908104	0.420177	null
GO:0016998	cell wall macromolecule catabolic process	NaN	1.53148	0.152827	0.846796	0.679976	null
GO:0018208	peptidyl-proline modification	NaN	1.75587	0.259343	0.903092	0.582205	null
GO:0018342	protein prenylation	NaN	1.11394	0.0555736	0.90553	0.237372	null
GO:0019216	regulation of lipid metabolic process	NaN	1.96379	0.421433	0.938787	0.266852	null
GO:0019256	acrylonitrile catabolic process	NaN	0.69897	0.0487271	0.798244	0.595129	null
GO:0006805	xenobiotic metabolic process	NaN	0.778151	0.0231557	0.875758	1.04627	19256
GO:0042178	xenobiotic catabolic process	NaN	0.69897	0.0185245	0.847676	1.03187	19256
GO:0019305	dTDP-rhamnose biosynthetic process	NaN	0.477121	0.00926226	0.852839	0.402911	null
GO:0019330	aldoxime metabolic process	NaN	3.23325	6.39139	0.927015	0.131804	null
GO:0019373	epoxygenase P450 pathway	NaN	0.30103	0.00463113	0.871258	0.686145	null
GO:0006636	unsaturated fatty acid biosynthetic process	NaN	1.38021	0.106516	0.8279	0.80768	19373
GO:0009694	jasmonic acid metabolic process	NaN	1.63347	0.194507	0.839993	0.715544	19373
GO:0009695	jasmonic acid biosynthetic process	NaN	1.34242	0.0972537	0.828733	0.880856	19373
GO:0019375	galactolipid biosynthetic process	NaN	1.04139	0.0463113	0.870422	0.499005	null
GO:0006506	GPI anchor biosynthetic process	NaN	1.49136	0.138934	0.786322	0.922621	19375
GO:0006665	sphingolipid metabolic process	NaN	1.716	0.236188	0.868786	0.753664	19375
GO:0009247	glycolipid biosynthetic process	NaN	1.79239	0.282499	0.852298	0.86802	19375
GO:0030148	sphingolipid biosynthetic process	NaN	1.5682	0.166721	0.8392	0.875711	19375
GO:0019515	lactose catabolic process via UDP-galactose	NaN	0.30103	0.00463113	0.899143	0.604741	null
GO:0005987	sucrose catabolic process	NaN	1.14613	0.0602047	0.883151	0.821059	19515
GO:0005990	lactose catabolic process	NaN	0.30103	0.00463113	0.899143	0.999954	19515
GO:0019513	lactose catabolic process, using glucoside 3-dehydrogenase	NaN	0.30103	0.00463113	0.899143	0.999954	19515
GO:0019538	protein metabolic process	NaN	3.60756	18.7561	0.873445	0.466174	null
GO:0019654	acetate fermentation	NaN	0.30103	0.04429	0.861427	0.614586	null
GO:0019684	photosynthesis, light reaction	NaN	2.11727	0.602047	0.916111	0.577214	null
GO:0009765	photosynthesis, light harvesting	NaN	1.57978	0.171352	0.923498	0.766934	19684
GO:0009768	photosynthesis, light harvesting in photosystem I	NaN	1.36173	0.101885	0.926444	0.733713	19684
GO:0009773	photosynthetic electron transport in photosystem I	NaN	1.23045	0.0740981	0.928139	0.714748	19684
GO:0010207	photosystem II assembly	NaN	1.43136	0.120409	0.861964	0.776368	19684
GO:0019253	reductive pentose-phosphate cycle	NaN	1.34242	0.0972537	0.885739	0.73088	19684
GO:0019748	secondary metabolic process	NaN	2.50379	1.4727	0.959897	0.0515398	null
GO:0019915	lipid storage	NaN	1.47712	0.134303	0.93995	0.267563	null
GO:0006869	lipid transport	NaN	2.23805	0.796554	0.925121	0.809629	19915
GO:0019953	sexual reproduction	NaN	2.30963	0.940119	0.943295	0	null
GO:0030048	actin filament-based movement	NaN	1.36173	0.101885	0.970076	0.0197209	null
GO:0007015	actin filament organization	NaN	1.99123	0.44922	0.894177	0.848549	30048
GO:0030036	actin cytoskeleton organization	NaN	2.03342	0.495531	0.893894	0.973842	30048
GO:0045010	actin nucleation	NaN	1.44716	0.125041	0.904099	0.873636	30048
GO:0051017	actin filament bundle assembly	NaN	1.30103	0.0879915	0.896039	0.84896	30048
GO:0030154	cell differentiation	NaN	2.84136	3.20937	0.85853	0.501287	null
GO:0030307	positive regulation of cell growth	NaN	1.36173	0.101885	0.931107	0.6478	null
GO:0051510	regulation of unidimensional cell growth	NaN	1.85126	0.324179	0.922125	0.825201	30307
GO:0031047	RNA-mediated gene silencing	NaN	2.22789	0.77803	0.914727	0.425337	null
GO:0000956	nuclear-transcribed mRNA catabolic process	NaN	1.93952	0.398277	0.752946	0.769979	31047
GO:0045892	negative regulation of DNA-templated transcription	NaN	2.3784	1.10221	0.908386	0.706678	31047
GO:0031407	oxylipin metabolic process	NaN	1.50515	0.143565	0.873513	0.396385	null
GO:0031408	oxylipin biosynthetic process	NaN	1.47712	0.134303	0.851462	0.497039	null
GO:0031540	regulation of anthocyanin biosynthetic process	NaN	1.20412	0.069467	0.94301	0.254164	null
GO:0009963	positive regulation of flavonoid biosynthetic process	NaN	1.11394	0.0555736	0.936881	0.89919	31540
GO:0031539	positive regulation of anthocyanin metabolic process	NaN	0.845098	0.0277868	0.940456	0.863614	31540
GO:0032204	regulation of telomere maintenance	NaN	0.90309	0.0324179	0.936677	0.685349	null
GO:0006275	regulation of DNA replication	NaN	1.6902	0.222294	0.935449	0.727824	32204
GO:0032876	negative regulation of DNA endoreduplication	NaN	0.90309	0.0324179	0.921454	0.727824	32204
GO:0032504	multicellular organism reproduction	NaN	2.25768	0.833603	0.900346	0.501015	null
GO:0033044	regulation of chromosome organization	NaN	1.66276	0.208401	0.939259	0.185308	null
GO:0001558	regulation of cell growth	NaN	2.06446	0.53258	0.93196	0.741711	33044
GO:0010638	positive regulation of organelle organization	NaN	1.57978	0.171352	0.930915	0.776327	33044
GO:0045926	negative regulation of growth	NaN	1.60206	0.180614	0.929962	0.763008	33044
GO:0033259	plastid DNA replication	NaN	0.477121	0.00926226	0.837013	0.680623	null
GO:0034660	ncRNA metabolic process	NaN	2.74507	2.57028	0.862816	0.321537	null
GO:0034976	response to endoplasmic reticulum stress	NaN	2.01703	0.477006	0.886311	0.291325	null
GO:0035304	regulation of protein dephosphorylation	NaN	1.49136	0.138934	0.936212	0.639778	null
GO:0000079	regulation of cyclin-dependent protein serine/threonine kinase activity	NaN	1.74819	0.254712	0.918233	0.804789	35304
GO:0045736	negative regulation of cyclin-dependent protein serine/threonine kinase activity	NaN	1	0.0416802	0.913574	0.866198	35304
GO:0035434	copper ion transmembrane transport	NaN	1.11394	0.0555736	0.91887	0.524506	null
GO:0006825	copper ion transport	NaN	1.17609	0.0648358	0.939513	0.708095	35434
GO:0006826	iron ion transport	NaN	1.77815	0.273237	0.932631	0.837058	35434
GO:0006829	zinc ion transport	NaN	1.4624	0.129672	0.93638	0.750983	35434
GO:0034755	iron ion transmembrane transport	NaN	1.60206	0.180614	0.91155	0.859757	35434
GO:0035556	intracellular signal transduction	NaN	2.76418	2.68606	0.827174	0.482321	null
GO:0036211	protein modification process	NaN	3.43854	12.7078	0.864758	0.611537	null
GO:0040007	growth	NaN	2.58206	1.76446	1	0	null
GO:0040019	positive regulation of embryonic development	NaN	0.477121	0.00926226	0.940504	0.441245	null
GO:0042127	regulation of cell population proliferation	NaN	1.96379	0.421433	0.944227	0.197031	null
GO:0042138	meiotic DNA double-strand break formation	NaN	1	0.0416802	0.840149	0.380459	null
GO:0042218	1-aminocyclopropane-1-carboxylate biosynthetic process	NaN	1.07918	0.0509424	0.833517	0.571539	null
GO:0042335	cuticle development	NaN	1.39794	0.111147	0.913923	0.264322	null
GO:0042398	cellular modified amino acid biosynthetic process	NaN	1.43136	0.120409	0.877639	0.192749	null
GO:0042538	hyperosmotic salinity response	NaN	1.74819	0.254712	0.91296	0.32746	null
GO:0042545	cell wall modification	NaN	2.17026	0.680776	0.896225	0.39556	null
GO:0042546	cell wall biogenesis	NaN	2.36736	1.07442	0.889768	0.708077	42545
GO:0044036	cell wall macromolecule metabolic process	NaN	2.24304	0.805817	0.864839	0.720841	42545
GO:0071555	cell wall organization	NaN	2.72916	2.47765	0.883826	0.819204	42545
GO:0042732	D-xylose metabolic process	NaN	1.04139	0.0463113	0.888249	0.361923	null
GO:0042780	tRNA 3'-end processing	NaN	1.07918	0.0509424	0.877478	0.625421	null
GO:0042779	tRNA 3'-trailer cleavage	NaN	0.845098	0.0277868	0.881232	0.708933	42780
GO:0042793	plastid transcription	NaN	1.23045	0.0740981	0.874552	0.235338	null
GO:0043068	positive regulation of programmed cell death	NaN	1.39794	0.111147	0.936833	0.534232	null
GO:0043069	negative regulation of programmed cell death	NaN	1.41497	0.115778	0.929873	0.842426	43068
GO:0043087	regulation of GTPase activity	NaN	1.65321	0.20377	0.945639	0.52052	null
GO:0043085	positive regulation of catalytic activity	NaN	2.01703	0.477006	0.941444	0.729549	43087
GO:0043086	negative regulation of catalytic activity	NaN	2.0607	0.527949	0.941349	0.795137	43087
GO:0090630	activation of GTPase activity	NaN	1.41497	0.115778	0.947171	0.86024	43087
GO:0043090	amino acid import	NaN	0.60206	0.0138934	0.941893	0.274808	null
GO:0043144	sno(s)RNA processing	NaN	1.30103	0.0879915	0.877351	0.480265	null
GO:0043247	telomere maintenance in response to DNA damage	NaN	0.30103	0.00463113	0.791433	0.386762	null
GO:0043248	proteasome assembly	NaN	1.20412	0.069467	0.914219	0.478244	null
GO:0043269	regulation of monoatomic ion transport	NaN	1.79239	0.282499	0.94529	0.160467	null
GO:0010155	regulation of proton transport	NaN	0.90309	0.0324179	0.950326	0.710879	43269
GO:0032880	regulation of protein localization	NaN	1.89763	0.361228	0.940201	0.782793	43269
GO:2000008	regulation of protein localization to cell surface	NaN	1.716	0.236188	0.942206	0.947199	43269
GO:0043412	macromolecule modification	NaN	3.50352	14.7594	0.917707	0.164	null
GO:0043687	post-translational protein modification	NaN	1.04139	0.0463113	0.918394	0.169153	null
GO:0044237	cellular metabolic process	NaN	3.97982	44.2041	0.920582	0.359705	null
GO:0044238	primary metabolic process	NaN	4.01047	47.4367	0.937407	0.24877	null
GO:0044242	cellular lipid catabolic process	NaN	2.03342	0.495531	0.855557	0.632462	null
GO:0044419	biological process involved in interspecies interaction between organisms	NaN	3.15655	6.63641	1	0	null
GO:0045036	protein targeting to chloroplast	NaN	1.68124	0.217663	0.901769	0.552832	null
GO:0006406	mRNA export from nucleus	NaN	1.5563	0.16209	0.856268	0.837551	45036
GO:0006606	protein import into nucleus	NaN	1.73239	0.24545	0.900498	0.71801	45036
GO:0006612	protein targeting to membrane	NaN	1.86923	0.338073	0.898952	0.764231	45036
GO:0006626	protein targeting to mitochondrion	NaN	1.73239	0.24545	0.839467	0.772079	45036
GO:0045037	protein import into chloroplast stroma	NaN	1.43136	0.120409	0.904964	0.951857	45036
GO:0045040	protein insertion into mitochondrial outer membrane	NaN	0.778151	0.0231557	0.862408	0.82108	45036
GO:0051170	import into nucleus	NaN	1.76343	0.263974	0.910955	0.871742	45036
GO:0045087	innate immune response	NaN	2.32222	0.967906	0.900015	0.663024	null
GO:0009626	plant-type hypersensitive response	NaN	1.88081	0.347335	0.870741	0.88331	45087
GO:0045226	extracellular polysaccharide biosynthetic process	NaN	0.845098	0.0277868	0.865634	0.537012	null
GO:0045454	cell redox homeostasis	NaN	1.59106	0.175983	0.989593	0.531435	null
GO:0045595	regulation of cell differentiation	NaN	1.77815	0.273237	0.933277	0.489502	null
GO:0045596	negative regulation of cell differentiation	NaN	0.954243	0.037049	0.927326	0.42402	null
GO:0045962	positive regulation of development, heterochronic	NaN	0.477121	0.00926226	0.949437	0.109854	null
GO:0048510	regulation of timing of transition from vegetative to reproductive phase	NaN	1.66276	0.208401	0.937294	0.775538	45962
GO:0046166	glyceraldehyde-3-phosphate biosynthetic process	NaN	0.477121	0.00926226	0.894609	0.285969	null
GO:0019243	methylglyoxal catabolic process to D-lactate via S-lactoyl-glutathione	NaN	0.845098	0.0277868	0.844293	0.883634	46166
GO:0019287	isopentenyl diphosphate biosynthetic process, mevalonate pathway	NaN	1	0.0416802	0.796495	0.903345	46166
GO:0019288	isopentenyl diphosphate biosynthetic process, methylerythritol 4-phosphate pathway	NaN	0.954243	0.037049	0.825906	0.902774	46166
GO:0019648	formaldehyde assimilation via xylulose monophosphate cycle	NaN	1.04139	0.46042	0.844483	0.81745	46166
GO:0046482	para-aminobenzoic acid metabolic process	NaN	0.69897	0.0185245	0.843848	0.490103	null
GO:0046506	sulfolipid biosynthetic process	NaN	0.60206	0.0138934	0.881514	0.52973	null
GO:0046685	response to arsenic-containing substance	NaN	1.23045	0.0740981	0.932095	0.225836	null
GO:0046777	protein autophosphorylation	NaN	2.22011	0.764137	0.868387	0.479696	null
GO:0046938	phytochelatin biosynthetic process	NaN	0.60206	0.0138934	0.866722	0.598031	null
GO:0046939	nucleotide phosphorylation	NaN	1.85733	0.32881	0.918945	0.0846957	null
GO:0046949	fatty-acyl-CoA biosynthetic process	NaN	0.30103	0.00463113	0.819971	0.495326	null
GO:0046967	cytosol to endoplasmic reticulum transport	NaN	0.30103	0.00463113	0.932609	0.277124	null
GO:0047484	regulation of response to osmotic stress	NaN	1.70757	0.231557	0.941152	0.395824	null
GO:0009789	positive regulation of abscisic acid-activated signaling pathway	NaN	1.716	0.236188	0.928314	0.798312	47484
GO:0009966	regulation of signal transduction	NaN	2.5302	1.56532	0.927304	0.747427	47484
GO:0010363	regulation of plant-type hypersensitive response	NaN	1.32222	0.0926226	0.937305	0.859065	47484
GO:0031347	regulation of defense response	NaN	2.45025	1.30135	0.931743	0.74613	47484
GO:0031348	negative regulation of defense response	NaN	1.85126	0.324179	0.922758	0.771053	47484
GO:0045088	regulation of innate immune response	NaN	1.97313	0.430695	0.936854	0.79343	47484
GO:0048268	clathrin coat assembly	NaN	1.27875	0.0833603	0.9131	0.497817	null
GO:0048283	indeterminate inflorescence morphogenesis	NaN	0.60206	0.0138934	0.884595	0.43974	null
GO:0048281	inflorescence morphogenesis	NaN	0.60206	0.0138934	0.884595	0.774875	48283
GO:0048316	seed development	NaN	2.76716	2.70458	0.851767	0.653557	null
GO:0007140	male meiotic nuclear division	NaN	1.39794	0.111147	0.814178	0.877607	48316
GO:0007142	male meiosis II	NaN	0.778151	0.0231557	0.833174	0.784563	48316
GO:0009793	embryo development ending in seed dormancy	NaN	2.60423	1.85708	0.855101	0.906104	48316
GO:0010054	trichoblast differentiation	NaN	2.10037	0.578891	0.831339	0.969376	48316
GO:0010162	seed dormancy process	NaN	1.5682	0.166721	0.876523	0.78382	48316
GO:0010214	seed coat development	NaN	1.70757	0.231557	0.880765	0.711189	48316
GO:0010431	seed maturation	NaN	1.81954	0.301023	0.870616	0.731005	48316
GO:0048235	pollen sperm cell differentiation	NaN	1.5563	0.16209	0.851626	0.782015	48316
GO:0048608	reproductive structure development	NaN	3.06183	5.33506	0.846745	0.847454	48316
GO:0048765	root hair cell differentiation	NaN	2.08991	0.564998	0.829194	0.84664	48316
GO:0048767	root hair elongation	NaN	1.83251	0.310286	0.831591	0.939934	48316
GO:0048354	mucilage biosynthetic process involved in seed coat development	NaN	1.20412	0.069467	0.815633	0.400803	null
GO:0048366	leaf development	NaN	2.51188	1.50049	0.86868	0.562124	null
GO:0009901	anther dehiscence	NaN	1.23045	0.0740981	0.871073	0.851348	48366
GO:0009908	flower development	NaN	2.65706	2.0979	0.847574	0.772989	48366
GO:0009965	leaf morphogenesis	NaN	1.92428	0.384384	0.868072	0.762597	48366
GO:0010015	root morphogenesis	NaN	2.48572	1.41249	0.86092	0.900812	48366
GO:0010052	guard cell differentiation	NaN	1.36173	0.101885	0.846128	0.885595	48366
GO:0010090	trichome morphogenesis	NaN	1.80618	0.291761	0.857672	0.878717	48366
GO:0010091	trichome branching	NaN	1.50515	0.143565	0.865337	0.902866	48366
GO:0010103	stomatal complex morphogenesis	NaN	1.53148	0.152827	0.865471	0.806287	48366
GO:0010150	leaf senescence	NaN	2.07918	0.551105	0.87889	0.791824	48366
GO:0010311	lateral root formation	NaN	1.70757	0.231557	0.868605	0.906977	48366
GO:0010440	stomatal lineage progression	NaN	1.34242	0.0972537	0.863893	0.882525	48366
GO:0048364	root development	NaN	2.74194	2.55175	0.867364	0.730958	48366
GO:0048438	floral whorl development	NaN	2.26717	0.852128	0.85959	0.869851	48366
GO:0048440	carpel development	NaN	1.85733	0.32881	0.862331	0.783403	48366
GO:0048443	stamen development	NaN	2	0.458482	0.857844	0.851088	48366
GO:0048481	plant ovule development	NaN	1.716	0.236188	0.86593	0.941701	48366
GO:0048527	lateral root development	NaN	2.06819	0.537211	0.876372	0.80291	48366
GO:0048653	anther development	NaN	1.86332	0.333441	0.861521	0.966827	48366
GO:0048658	anther wall tapetum development	NaN	1.36173	0.101885	0.873465	0.873436	48366
GO:0048825	cotyledon development	NaN	1.72428	0.240819	0.868732	0.727734	48366
GO:0048439	flower morphogenesis	NaN	0.845098	0.0277868	0.87969	0.568935	null
GO:0048453	sepal formation	NaN	0.30103	0.00463113	0.883992	0.504	null
GO:0010093	specification of floral organ identity	NaN	1.11394	0.0555736	0.859252	0.859228	48453
GO:0048449	floral organ formation	NaN	1.38021	0.106516	0.859039	0.835601	48453
GO:0048451	petal formation	NaN	0.477121	0.00926226	0.878989	0.709742	48453
GO:0048654	anther morphogenesis	NaN	0.954243	0.037049	0.868926	0.716863	48453
GO:0048507	meristem development	NaN	2.38561	1.12073	0.888264	0.643539	null
GO:0048519	negative regulation of biological process	NaN	3.086	5.64072	0.933077	0.327235	null
GO:0048522	positive regulation of cellular process	NaN	3.00903	4.72375	0.917878	0.292471	null
GO:0045893	positive regulation of DNA-templated transcription	NaN	2.70243	2.32946	0.910166	0.772839	48522
GO:0048523	negative regulation of cellular process	NaN	2.87852	3.4965	0.912055	0.660931	null
GO:0048544	recognition of pollen	NaN	2.09342	0.569629	0.974869	0.0246109	null
GO:0048578	positive regulation of long-day photoperiodism, flowering	NaN	1.04139	0.0463113	0.925298	0.635644	null
GO:0048579	negative regulation of long-day photoperiodism, flowering	NaN	1.14613	0.0602047	0.918111	0.875117	48578
GO:0048829	root cap development	NaN	1.20412	0.069467	0.902384	0.414415	null
GO:0050665	hydrogen peroxide biosynthetic process	NaN	0.954243	0.037049	0.918212	0.176211	null
GO:0042744	hydrogen peroxide catabolic process	NaN	2.00432	0.463113	0.893079	0.792742	50665
GO:0050826	response to freezing	NaN	1.43136	0.120409	0.914783	0.561523	null
GO:0050832	defense response to fungus	NaN	2.74819	2.5888	0.891938	0.678614	null
GO:0009620	response to fungus	NaN	2.81425	3.01487	0.903919	0.712454	50832
GO:0051707	response to other organism	NaN	3.15014	6.53916	0.895367	0.895401	50832
GO:0098542	defense response to other organism	NaN	3.0465	5.14982	0.885062	0.788214	50832
GO:0051131	chaperone-mediated protein complex assembly	NaN	1.04139	0.0463113	0.916609	0.455045	null
GO:0051258	protein polymerization	NaN	1.49136	0.138934	0.9098	0.523062	null
GO:0051259	protein complex oligomerization	NaN	1.80618	0.291761	0.904538	0.575838	null
GO:0051260	protein homooligomerization	NaN	1.53148	0.152827	0.909157	0.580293	null
GO:0051276	chromosome organization	NaN	2.33846	1.00496	0.896072	0.549365	null
GO:0051301	cell division	NaN	2.58995	1.79688	0.972012	0.0315714	null
GO:0051302	regulation of cell division	NaN	1.88081	0.347335	0.94514	0.184599	null
GO:0051325	interphase	NaN	2.0086	18.9228	1	0	null
GO:0051604	protein maturation	NaN	2.00432	0.463113	0.8996	0.20835	null
GO:0051607	defense response to virus	NaN	1.716	0.236188	0.912575	0.438665	null
GO:0009616	RNAi-mediated antiviral immune response	NaN	1.04139	0.0463113	0.859547	0.87922	51607
GO:0051645	Golgi localization	NaN	0.60206	0.0138934	0.949732	0.551044	null
GO:0051646	mitochondrion localization	NaN	0.69897	0.0185245	0.948807	0.5729	null
GO:0051726	regulation of cell cycle	NaN	2.40483	1.17168	0.938834	0.223989	null
GO:0051788	response to misfolded protein	NaN	1.43136	0.120409	0.914468	0.293226	null
GO:0030968	endoplasmic reticulum unfolded protein response	NaN	1.49136	0.138934	0.83468	0.882557	51788
GO:0055046	microgametogenesis	NaN	1.76343	0.263974	0.90069	0.307835	null
GO:0055072	iron ion homeostasis	NaN	1.63347	0.194507	0.988883	0.630729	null
GO:0006874	intracellular calcium ion homeostasis	NaN	1.57978	0.171352	0.98857	0.86442	55072
GO:0006879	intracellular iron ion homeostasis	NaN	1.63347	0.194507	0.988019	0.874151	55072
GO:0010106	cellular response to iron ion starvation	NaN	0.954243	0.037049	0.876882	0.881037	55072
GO:0030003	intracellular monoatomic cation homeostasis	NaN	2.15836	0.662252	0.987689	0.827609	55072
GO:0060151	peroxisome localization	NaN	0.477121	0.00926226	0.950982	0	null
GO:0061025	membrane fusion	NaN	1.87506	0.342704	0.916393	0.247745	null
GO:0009658	chloroplast organization	NaN	2.29003	0.898439	0.893545	0.802739	61025
GO:0010027	thylakoid membrane organization	NaN	1.70757	0.231557	0.902987	0.742199	61025
GO:0061062	regulation of nematode larval development	NaN	0.60206	0.0138934	0.946766	0.348588	null
GO:0070370	cellular heat acclimation	NaN	1.04139	0.0463113	0.886971	0.459511	null
GO:0070407	oxidation-dependent protein catabolic process	NaN	0.60206	0.0138934	0.869613	0.410619	null
GO:0070417	cellular response to cold	NaN	1.59106	0.175983	0.875231	0.632361	null
GO:0070482	response to oxygen levels	NaN	2.42488	1.22725	0.910714	0.484557	null
GO:0071260	cellular response to mechanical stimulus	NaN	0.60206	0.0138934	0.89396	0.265301	null
GO:0071291	cellular response to selenium ion	NaN	0.30103	0.00463113	0.90706	0.446973	null
GO:0071277	cellular response to calcium ion	NaN	0.90309	0.0324179	0.884554	0.805693	71291
GO:0071294	cellular response to zinc ion	NaN	0.477121	0.0117465	0.901545	0.723305	71291
GO:0071311	cellular response to acetate	NaN	0.30103	0.00463113	0.902867	0.544803	null
GO:0071732	cellular response to nitric oxide	NaN	0.69897	0.0185245	0.891231	0.673486	null
GO:0042631	cellular response to water deprivation	NaN	1.59106	0.175983	0.828921	0.884649	71732
GO:0071230	cellular response to amino acid stimulus	NaN	1.36173	0.101885	0.880585	0.767211	71732
GO:0072488	ammonium transmembrane transport	NaN	0.845098	0.0277868	0.92449	0.321971	null
GO:0072593	reactive oxygen species metabolic process	NaN	2.14922	0.648358	0.934241	0.0824543	null
GO:0080021	response to benzoic acid	NaN	0.30103	0.00463113	0.93019	0.428702	null
GO:0080022	primary root development	NaN	1.57978	0.171352	0.895471	0.524112	null
GO:0080051	cutin transport	NaN	0.60206	0.0138934	0.949257	0.193321	null
GO:0080088	spermidine hydroxycinnamate conjugate biosynthetic process	NaN	0.60206	0.0138934	0.877129	0.317611	null
GO:0080114	positive regulation of glycine hydroxymethyltransferase activity	NaN	0.30103	0.00463113	0.946581	0.161533	null
GO:0080129	proteasome core complex assembly	NaN	0.477121	0.00926226	0.924913	0.0162882	null
GO:0080155	regulation of double fertilization forming a zygote and endosperm	NaN	1.76343	0.263974	0.942876	0.164298	null
GO:0080167	response to karrikin	NaN	0.477121	0.00926226	0.939319	0.10373	null
GO:0080187	floral organ senescence	NaN	0.845098	0.0277868	0.886519	0.368459	null
GO:0090332	stomatal closure	NaN	1.25527	0.0787292	0.978605	0.0188681	null
GO:0090333	regulation of stomatal closure	NaN	1.64345	0.199139	0.947606	0.132955	null
GO:0090355	positive regulation of auxin metabolic process	NaN	0.954243	0.037049	0.927202	0.601609	null
GO:0090358	positive regulation of tryptophan metabolic process	NaN	0.30103	0.00463113	0.944613	0.403958	null
GO:1900109	regulation of histone H3-K9 dimethylation	NaN	0.778151	0.0231557	0.94405	0.202493	null
GO:1902066	regulation of cell wall pectin metabolic process	NaN	0.778151	0.0231557	0.950581	0.105704	null
GO:1903826	L-arginine transmembrane transport	NaN	0.30103	0.00463113	0.928891	0.592753	null
GO:2000033	regulation of seed dormancy process	NaN	1.23045	0.0740981	0.939188	0.597666	null
GO:2000234	positive regulation of rRNA processing	NaN	0.30103	0.00463113	0.944469	0.403958	null
GO:2000762	regulation of phenylpropanoid metabolic process	NaN	1.44716	0.125041	0.940732	0.226713	null
GO:2000029	regulation of proanthocyanidin biosynthetic process	NaN	0.477121	0.00926226	0.949783	0.726804	2000762
